# Supplementary material for: cis-1-Benzyl­pyrrolidine-2,5-dicarbonitrile
Source: Acta Crystallogr Sect E Struct Rep Online. 2011 Mar 2;67(Pt 4):o747. doi: 10.1107/S1600536811006258 (PMC3099760; doi:10.1107/S1600536811006258)
Supplement: Supplementary file 2 [file e-67-0o747-Isup2.hkl]

# 
# h,k,l, Fc-squared, Fo-squared, sigma(Fo-squared) and status flag 
# 
data_I
_shelx_title ' k10266' 
_shelx_refln_list_code          4 
_shelx_F_calc_maximum       98.08 
_exptl_crystal_F_000       448.00 
_reflns_d_resolution_high  0.7699 
 
loop_ 
 _symmetry_equiv_pos_as_xyz 
 'x, y, z' 
 '-x, y+1/2, -z+1/2' 
 '-x, -y, -z' 
 'x, -y-1/2, z-1/2' 
 
_cell_length_a    10.9898 
_cell_length_b     9.4494 
_cell_length_c    11.4768 
_cell_angle_alpha  90.000 
_cell_angle_beta  103.074 
_cell_angle_gamma  90.000 
 
_shelx_F_squared_multiplier     1.000 
 
loop_ 
 _refln_index_h 
 _refln_index_k 
 _refln_index_l 
 _refln_F_squared_calc 
 _refln_F_squared_meas 
 _refln_F_squared_sigma 
 _refln_observed_status 
   1   0   0        7.88        6.95      0.32 o 
   2   0   0      780.00      720.71     15.48 o 
   3   0   0      261.22      238.76      6.95 o 
   4   0   0     2151.18     2227.19     47.06 o 
   5   0   0     2044.77     2331.10     38.53 o 
   6   0   0      392.30      404.89      8.21 o 
   7   0   0      248.29      290.87      8.84 o 
   8   0   0      310.88      326.56     10.11 o 
   9   0   0        3.91        8.53      2.53 o 
  10   0   0      495.88      532.16     21.79 o 
  11   0   0       51.27       54.64      5.68 o 
  12   0   0        0.07       -1.26      5.37 o 
  13   0   0       13.61       26.21      7.58 o 
   1   1   0      514.49      474.38      5.14 o 
   2   1   0     2627.10     2389.39     31.90 o 
   3   1   0      410.33      394.97      5.36 o 
   4   1   0     1000.26     1010.57     13.73 o 
   5   1   0      396.35      414.50      6.63 o 
   6   1   0      280.85      289.60      4.54 o 
   7   1   0        3.86        4.06      0.63 o 
   8   1   0       36.05       38.12      2.65 o 
   9   1   0       87.87       86.34      3.55 o 
  10   1   0        0.01        0.47      2.05 o 
  11   1   0       21.95       20.50      4.58 o 
  12   1   0        6.76        0.66      3.19 o 
  13   1   0       14.14       24.58      5.47 o 
   0   2   0        7.49        6.30      0.63 o 
   1   2   0      637.35      584.34      6.74 o 
   2   2   0     7002.29     6510.00    115.75 o 
   3   2   0        1.69        0.95      0.63 o 
   4   2   0     1468.21     1534.64     21.95 o 
   5   2   0      465.06      514.16      6.46 o 
   6   2   0      702.78      798.35     11.14 o 
   7   2   0       58.69       55.52      2.20 o 
   8   2   0      115.04      110.55      3.85 o 
   9   2   0        1.84       -1.62      1.81 o 
  10   2   0        8.84        6.95      2.46 o 
  11   2   0       33.33       23.65      3.56 o 
  12   2   0        0.19       -3.19      3.19 o 
  13   2   0        3.55        7.97      7.11 o 
   1   3   0     2516.88     2399.09     50.37 o 
   2   3   0       99.36       88.12      1.44 o 
   3   3   0     1389.39     1391.18     17.37 o 
   4   3   0      873.95      911.24     10.56 o 
   5   3   0      506.35      615.01      7.05 o 
   6   3   0      178.23      192.96      4.42 o 
   7   3   0       97.85      112.63      3.47 o 
   8   3   0       11.75       13.27      2.21 o 
   9   3   0        9.89        6.95      2.01 o 
  10   3   0        0.53       -1.44      3.29 o 
  11   3   0        7.05        6.67      5.05 o 
  12   3   0        1.45        6.55      4.17 o 
  13   3   0       12.69        9.66      7.42 o 
   0   4   0        4.10        5.32      1.42 o 
   1   4   0     1093.19     1101.15     11.91 o 
   2   4   0        0.47        0.32      0.45 o 
   3   4   0       59.76       60.02      2.84 o 
   4   4   0       45.79       36.88      1.74 o 
   5   4   0      140.55      145.28      2.90 o 
   6   4   0       89.42       95.50      2.43 o 
   7   4   0      435.42      491.94      9.22 o 
   8   4   0        2.38        2.11      1.13 o 
   9   4   0        3.09        5.83      2.37 o 
  10   4   0       32.04       34.78     10.26 o 
  11   4   0        2.55        4.95      3.33 o 
  12   4   0       17.16       17.35      4.55 o 
  13   4   0       10.28        7.88      5.31 o 
   1   5   0      144.20      128.21      2.84 o 
   2   5   0       95.56      105.73      1.97 o 
   3   5   0      212.92      213.04      3.35 o 
   4   5   0      111.38      115.11      3.16 o 
   5   5   0       69.51       62.52      2.04 o 
   6   5   0      158.60      167.03      3.78 o 
   7   5   0      119.25      109.34      3.29 o 
   8   5   0       32.80       31.22      2.50 o 
   9   5   0       51.54       38.75      9.16 o 
  10   5   0        2.01       -0.47      3.35 o 
  11   5   0       61.96       60.86     13.26 o 
  12   5   0        0.82       -2.53      5.53 o 
   0   6   0       99.40      105.41      3.13 o 
   1   6   0       86.73       83.22      1.98 o 
   2   6   0        6.77        4.89      0.59 o 
   3   6   0      307.38      320.60      5.24 o 
   4   6   0      415.84      451.80      7.82 o 
   5   6   0       60.98       52.93      3.16 o 
   6   6   0       53.21       47.61      2.27 o 
   7   6   0        0.12        0.00      1.62 o 
   8   6   0       69.66       61.18      4.26 o 
   9   6   0        9.81        8.82      3.95 o 
  10   6   0       31.26       21.20      5.05 o 
  11   6   0        7.58       12.45      4.45 o 
  12   6   0        0.04       -1.33      4.40 o 
   1   7   0       80.56       89.10      2.29 o 
   2   7   0       33.69       31.82      3.32 o 
   3   7   0        0.80        0.32      0.85 o 
   4   7   0        5.75        4.84      0.99 o 
   5   7   0        6.62        3.90      1.28 o 
   6   7   0       27.93       26.77      7.26 o 
   7   7   0       33.77       38.36      3.01 o 
   8   7   0       20.90       24.52      4.42 o 
   9   7   0       12.81       10.29      3.78 o 
  10   7   0        9.61       10.58      4.69 o 
  11   7   0       60.98       62.00     11.21 o 
   0   8   0       70.55       50.17      7.90 o 
   1   8   0       11.52        9.44      1.46 o 
   2   8   0      369.83      416.68      9.94 o 
   3   8   0       53.23       54.09      3.63 o 
   4   8   0       87.88       90.07      8.84 o 
   5   8   0        0.69       -0.71      1.95 o 
   6   8   0      115.99      121.41      7.26 o 
   7   8   0       13.57       14.72      3.32 o 
   8   8   0        0.35       -1.34      3.46 o 
   9   8   0        3.18       -2.16      4.49 o 
  10   8   0       11.77        3.77      4.40 o 
   1   9   0       90.67       92.16      6.00 o 
   2   9   0       12.49       14.57      2.44 o 
   3   9   0       16.76       12.38      3.15 o 
   4   9   0       39.55       38.36      6.47 o 
   5   9   0        0.01        0.50      2.51 o 
   6   9   0        4.03        5.77      4.17 o 
   7   9   0       28.56       26.53      4.77 o 
   8   9   0        1.15       10.42      5.40 o 
   9   9   0        0.47        4.22      6.00 o 
   0  10   0        9.08        6.65      4.77 o 
   1  10   0        2.74        0.49      4.90 o 
   2  10   0       39.42       38.84      5.39 o 
   3  10   0        0.19        3.99      4.09 o 
   4  10   0       32.31       26.97      6.32 o 
   5  10   0        0.03       -0.45      4.48 o 
   6  10   0        2.71        2.22      4.45 o 
   7  10   0        3.01        6.50      7.74 o 
   8  10   0       20.32       11.46      6.63 o 
   1  11   0        0.89        3.19      4.35 o 
   2  11   0        0.42        3.03      5.16 o 
   3  11   0        1.11        5.22      4.23 o 
   4  11   0       13.77        7.39     14.21 o 
   5  11   0        6.74        3.95      5.14 o 
   6  11   0        1.33        0.39      4.78 o 
   0  12   0        6.72       15.81      8.76 o 
   1  12   0        1.34       -5.44      5.44 o 
   2  12   0        0.01        1.99      6.79 o 
 -14   1   1       45.75       34.28     21.32 o 
 -13   1   1       22.01       18.60     11.21 o 
 -12   1   1        0.32       -2.93      3.95 o 
 -11   1   1       70.98       76.28      7.90 o 
 -10   1   1        6.87        3.90      2.05 o 
  -9   1   1      875.32      987.24     22.97 o 
  -8   1   1       28.21       25.55      2.37 o 
  -7   1   1      394.76      466.59      8.54 o 
  -6   1   1      256.49      284.20      4.84 o 
  -5   1   1      793.49      846.18     19.42 o 
  -4   1   1      604.17      609.47      9.63 o 
  -3   1   1      483.19      450.92      5.84 o 
  -2   1   1      258.46      199.70      2.34 o 
  -1   1   1     3757.79     3271.01     35.05 o 
   0   1   1        5.62        5.22      0.22 o 
   1   1   1      325.37      291.67      3.35 o 
   2   1   1     8881.10     8160.00    142.77 o 
   3   1   1      448.84      436.23      5.44 o 
   4   1   1      176.96      201.81      2.88 o 
   5   1   1       12.73       12.95      0.81 o 
   6   1   1      488.48      515.14     14.21 o 
   7   1   1      261.90      303.14      5.99 o 
   8   1   1       37.65       43.90      3.47 o 
   9   1   1       57.14       57.01      3.95 o 
  10   1   1       49.77       40.06      3.01 o 
  11   1   1        0.22        0.44      2.63 o 
  12   1   1       62.18       56.51      8.69 o 
  13   1   1        0.02       -3.42      5.12 o 
 -13   2   1        0.73       -2.43      5.44 o 
 -12   2   1        0.31       -1.96      3.19 o 
 -11   2   1        1.85       -1.97      1.97 o 
 -10   2   1        0.01        0.43      2.04 o 
  -9   2   1        0.16       -1.10      1.10 o 
  -8   2   1        7.36        4.94      1.10 o 
  -7   2   1       65.33       55.10      1.41 o 
  -6   2   1       12.05       13.97      0.81 o 
  -5   2   1       67.04       69.68      1.52 o 
  -4   2   1      848.97      940.37     10.92 o 
  -3   2   1      815.57      808.10     15.63 o 
  -2   2   1      669.48      621.64      9.95 o 
  -1   2   1     6095.47     5652.98     64.08 o 
   0   2   1     9618.81     8754.53    260.03 o 
   1   2   1      140.33      134.64      1.66 o 
   2   2   1      790.26      747.50     12.95 o 
   3   2   1      280.88      278.08      5.68 o 
   4   2   1      935.64     1036.06     12.68 o 
   5   2   1      630.89      717.34     12.79 o 
   6   2   1       58.72       56.39      1.89 o 
   7   2   1       19.64       20.04      2.53 o 
   8   2   1        2.34        0.66      2.84 o 
   9   2   1        1.84        0.47      2.01 o 
  10   2   1      117.02      106.45      6.75 o 
  11   2   1        6.28        4.42      3.57 o 
  12   2   1        7.20       16.07      5.84 o 
  13   2   1        9.01        0.89      5.22 o 
 -13   3   1        5.49        7.52      8.05 o 
 -12   3   1        0.72        3.41      3.33 o 
 -11   3   1       86.81      105.52      7.09 o 
 -10   3   1        5.16        6.40      3.20 o 
  -9   3   1       67.41       58.88      3.57 o 
  -8   3   1      197.06      202.65      4.91 o 
  -7   3   1        8.35        7.83      1.10 o 
  -6   3   1       18.62       16.93      1.10 o 
  -5   3   1      363.94      376.00      4.70 o 
  -4   3   1     1378.22     1513.13     16.76 o 
  -3   3   1        0.09        0.44      0.53 o 
  -2   3   1     1017.79      987.32     10.38 o 
  -1   3   1       18.28       23.37      0.67 o 
   0   3   1     4787.97     4743.86     85.11 o 
   1   3   1       92.10       84.75      1.26 o 
   2   3   1       15.94       15.04      0.53 o 
   3   3   1        0.80        1.42      0.47 o 
   4   3   1      468.42      476.39      6.15 o 
   5   3   1      317.28      316.76      4.25 o 
   6   3   1      177.98      170.62      3.64 o 
   7   3   1      287.78      311.11      7.26 o 
   8   3   1       21.67       19.53      2.68 o 
   9   3   1       11.97        7.22      2.20 o 
  10   3   1       59.95       54.21      5.08 o 
  11   3   1        7.29       -2.07      5.68 o 
  12   3   1        0.05       -1.41      5.37 o 
  13   3   1        0.85        4.76      8.21 o 
 -13   4   1        4.39        3.93      5.31 o 
 -12   4   1        2.83        1.08      4.13 o 
 -11   4   1        1.37        0.06      3.64 o 
 -10   4   1        1.08        0.70      2.50 o 
  -9   4   1      146.15      152.45      5.39 o 
  -8   4   1      328.06      342.33      7.11 o 
  -7   4   1       31.25       29.10      1.58 o 
  -6   4   1      125.85      135.55      3.19 o 
  -5   4   1       20.97       19.90      1.11 o 
  -4   4   1       56.43       61.03      1.52 o 
  -3   4   1     1498.54     1654.21     18.64 o 
  -2   4   1      115.01      120.33      1.75 o 
  -1   4   1       10.27       11.99      0.53 o 
   0   4   1      822.56      839.08     17.21 o 
   1   4   1     1445.62     1456.92     22.74 o 
   2   4   1       26.35       24.53      1.11 o 
   3   4   1      672.81      724.83      8.53 o 
   4   4   1      253.30      275.34      3.68 o 
   5   4   1      711.86      754.08     13.58 o 
   6   4   1        0.83       -0.04      1.74 o 
   7   4   1        4.22        3.22      1.05 o 
   8   4   1       65.86       68.17      3.03 o 
   9   4   1       75.28       64.99      4.32 o 
  10   4   1        2.83        1.42      2.90 o 
  11   4   1        0.68        6.35      3.64 o 
  12   4   1        2.69       -0.36      3.72 o 
 -12   5   1        0.02        4.71      4.40 o 
 -11   5   1        3.75        2.91      4.99 o 
 -10   5   1        0.18        5.05      3.13 o 
  -9   5   1        9.13        4.04      2.53 o 
  -8   5   1        0.06       -0.08      1.62 o 
  -7   5   1       33.84       24.26      1.87 o 
  -6   5   1      187.95      189.00      4.38 o 
  -5   5   1        4.22        2.08      1.05 o 
  -4   5   1      229.28      241.41      4.02 o 
  -3   5   1       14.13       11.17      0.76 o 
  -2   5   1     1914.40     2014.50     33.64 o 
  -1   5   1      100.50       99.72      1.87 o 
   0   5   1      102.56      115.44      3.47 o 
   1   5   1      701.29      743.22     27.48 o 
   2   5   1      392.73      418.68      5.76 o 
   3   5   1        6.53        6.79      0.67 o 
   4   5   1        0.26        0.00      0.67 o 
   5   5   1        0.13        1.74      0.89 o 
   6   5   1       25.71       20.94      1.44 o 
   7   5   1        9.08        7.77      1.75 o 
   8   5   1       99.86       93.08      4.09 o 
   9   5   1        0.22        2.35      3.10 o 
  10   5   1        0.08        4.18      4.11 o 
  11   5   1        1.03       -1.09      3.89 o 
  12   5   1       17.48        7.36      5.02 o 
 -12   6   1        9.89        8.19      5.31 o 
 -11   6   1        2.04        1.04      3.90 o 
 -10   6   1        0.87        5.59      3.01 o 
  -9   6   1        5.95        4.12      1.91 o 
  -8   6   1        6.80        5.79      3.79 o 
  -7   6   1        4.62        5.41      1.74 o 
  -6   6   1       84.59       82.30      2.90 o 
  -5   6   1        0.01        0.42      0.99 o 
  -4   6   1        2.86        1.71      1.26 o 
  -3   6   1       34.00       30.67      3.32 o 
  -2   6   1      447.56      510.74     12.32 o 
  -1   6   1        7.95        6.65      0.61 o 
   0   6   1       34.02       36.63      1.38 o 
   1   6   1      121.97      116.50      5.21 o 
   2   6   1      348.62      387.89     15.16 o 
   3   6   1      104.29      111.58      3.00 o 
   4   6   1      301.82      323.34      5.91 o 
   5   6   1        0.01        0.47      2.68 o 
   6   6   1       58.06       54.40      2.78 o 
   7   6   1      157.39      159.91      5.57 o 
   8   6   1       52.40       46.86      3.95 o 
   9   6   1        6.21        4.49      6.32 o 
  10   6   1        0.00        0.71      3.46 o 
  11   6   1        6.94        3.08      4.77 o 
 -11   7   1        4.95        5.65      4.83 o 
 -10   7   1       21.69       26.67      4.67 o 
  -9   7   1        9.50        9.85      5.53 o 
  -8   7   1       13.98        6.55      3.47 o 
  -7   7   1       96.72       93.74      4.40 o 
  -6   7   1        0.08       -0.08      1.62 o 
  -5   7   1      206.25      232.13      5.91 o 
  -4   7   1       68.36       70.54      6.16 o 
  -3   7   1      269.35      289.16      6.14 o 
  -2   7   1        0.95        0.42      0.56 o 
  -1   7   1       28.06       28.84      1.72 o 
   0   7   1      121.98      119.68      3.15 o 
   1   7   1        0.45       -0.23      0.89 o 
   2   7   1       45.43       39.67      1.89 o 
   3   7   1      379.49      421.78      7.82 o 
   4   7   1       48.88       47.23      3.79 o 
   5   7   1       63.89       69.33      8.53 o 
   6   7   1       59.54       59.06      3.55 o 
   7   7   1       58.95       66.51      3.56 o 
   8   7   1        2.39       -0.61      2.65 o 
   9   7   1        6.63        3.00      3.35 o 
  10   7   1        0.10        2.43      4.32 o 
  11   7   1        0.20       10.60      5.67 o 
 -10   8   1       11.75       11.36      4.90 o 
  -9   8   1        5.63       -0.16      3.68 o 
  -8   8   1        1.42       -3.10      3.10 o 
  -7   8   1       31.48       35.26      4.26 o 
  -6   8   1       53.24       48.99      8.84 o 
  -5   8   1        1.53       -1.44      1.44 o 
  -4   8   1        0.15        0.32      1.05 o 
  -3   8   1       42.02       44.25      2.11 o 
  -2   8   1       53.99       52.54      2.85 o 
  -1   8   1        8.60        9.82      1.89 o 
   0   8   1        7.41        6.81      1.42 o 
   1   8   1       65.46       65.25      2.80 o 
   2   8   1      203.66      225.00      7.10 o 
   3   8   1      116.91      129.57      5.02 o 
   4   8   1        5.01        8.56      2.26 o 
   5   8   1        5.07        5.01      2.27 o 
   6   8   1        0.03       -0.63      2.46 o 
   7   8   1        5.42        7.32      3.23 o 
   8   8   1        0.00       -1.26      3.13 o 
   9   8   1        3.29        1.79      3.90 o 
  10   8   1        2.79        4.42      6.32 o 
  -9   9   1       13.57        9.86      4.61 o 
  -8   9   1        0.05        7.62      3.95 o 
  -7   9   1       56.96       63.16      8.84 o 
  -6   9   1       10.59        7.90      4.69 o 
  -5   9   1       36.45       31.82      3.87 o 
  -4   9   1        4.26        2.53      2.68 o 
  -3   9   1       64.03       57.63      6.16 o 
  -2   9   1       46.02       44.98      5.53 o 
  -1   9   1       13.47       13.09      3.95 o 
   0   9   1        1.68        3.04      2.34 o 
   1   9   1       16.87       14.60      4.58 o 
   2   9   1        6.94       10.22      2.78 o 
   3   9   1       36.45       36.56      7.11 o 
   4   9   1       12.07        4.26      2.44 o 
   5   9   1        9.20        5.68      2.50 o 
   6   9   1       43.97       42.12      6.63 o 
   7   9   1        4.41        5.93      3.95 o 
   8   9   1        6.77        0.45      4.90 o 
   9   9   1        4.42        2.13      5.54 o 
  -8  10   1        0.48        2.97      7.26 o 
  -7  10   1        1.02        0.93      8.69 o 
  -6  10   1        0.09       -2.53      4.32 o 
  -5  10   1        8.38       10.69      3.95 o 
  -4  10   1        0.04        3.05      3.62 o 
  -3  10   1       57.72       64.68      6.21 o 
  -2  10   1       36.21       34.09      8.53 o 
  -1  10   1        2.61       -0.62      3.23 o 
   0  10   1       32.28       34.61      4.77 o 
   1  10   1       10.71       11.68      3.90 o 
   2  10   1       14.09        8.81      4.09 o 
   3  10   1       23.17       30.48      3.80 o 
   4  10   1        2.42        3.56      3.64 o 
   5  10   1        3.56       -0.44      5.68 o 
   6  10   1        0.20        2.08      5.08 o 
   7  10   1        1.51       -2.85      5.84 o 
  -6  11   1       31.15       32.67      6.75 o 
  -5  11   1        2.03        1.99      5.69 o 
  -4  11   1       19.51       23.07      8.53 o 
  -3  11   1        0.12       -0.87      5.08 o 
  -2  11   1        2.72        2.21      4.78 o 
  -1  11   1        0.50        5.75      4.35 o 
   0  11   1        0.04       -3.32      5.53 o 
   1  11   1        0.04       -4.07      5.05 o 
   2  11   1       25.04       25.07     14.05 o 
   3  11   1        5.15       -0.63      5.37 o 
   4  11   1       40.56       47.30      8.21 o 
   5  11   1        0.15       -6.26      9.16 o 
  -2  12   1        1.46        0.50      8.05 o 
  -1  12   1        0.31       -2.37      5.99 o 
   0  12   1        0.01       -1.79      6.91 o 
   1  12   1        3.96       -5.27      5.39 o 
   2  12   1        0.71       -1.88      6.11 o 
 -14   0   2       17.31       19.90     20.21 o 
 -13   0   2        9.37       -1.26      7.26 o 
 -12   0   2       18.78       20.53      4.42 o 
 -11   0   2       14.94       16.42      3.79 o 
 -10   0   2       48.84       50.85      4.42 o 
  -9   0   2      163.43      150.02      6.95 o 
  -8   0   2        0.80        5.37      2.53 o 
  -7   0   2      601.93      646.49     16.11 o 
  -6   0   2        0.15       -0.32      0.63 o 
  -5   0   2     2367.19     2465.33     36.95 o 
  -4   0   2     3775.13     3819.58     58.11 o 
  -3   0   2       15.15       26.85      0.95 o 
  -2   0   2      169.87      167.39      3.47 o 
  -1   0   2     4257.56     3835.37     76.11 o 
   0   0   2     9459.12     8015.63    520.48 o 
   1   0   2     3632.62     3108.35     54.95 o 
   2   0   2       50.03       48.95      1.26 o 
   3   0   2      170.42      162.65      3.16 o 
   4   0   2      201.14      214.76      4.74 o 
   5   0   2      520.77      588.07     11.69 o 
   6   0   2        0.00       -0.63      0.63 o 
   7   0   2       59.04       52.74      2.53 o 
   8   0   2        5.00        3.79      2.21 o 
   9   0   2      210.68      208.13     10.74 o 
  10   0   2      212.54      195.81      9.79 o 
  11   0   2       49.98       67.59      9.16 o 
  12   0   2        1.87       -3.79      6.00 o 
  13   0   2        9.21        7.58      7.26 o 
 -14   1   2       19.80       19.31     10.04 o 
 -13   1   2       21.26       32.51     21.32 o 
 -12   1   2        7.56        5.80      2.65 o 
 -11   1   2        4.48        5.20      2.50 o 
 -10   1   2      158.06      173.06      6.11 o 
  -9   1   2      275.78      307.93      8.34 o 
  -8   1   2      645.41      713.48     13.96 o 
  -7   1   2      230.19      251.84      4.38 o 
  -6   1   2      307.72      334.66      4.69 o 
  -5   1   2       49.21       47.09      1.26 o 
  -4   1   2      157.48      155.24      2.23 o 
  -3   1   2      118.12      102.05      1.44 o 
  -2   1   2       12.16       11.23      0.47 o 
  -1   1   2     5447.19     4888.52     93.96 o 
   0   1   2      203.54      186.82      2.01 o 
   1   1   2      157.88      154.86      3.95 o 
   2   1   2      782.71      727.60     12.95 o 
   3   1   2      494.95      505.74      6.45 o 
   4   1   2      334.94      361.69      4.57 o 
   5   1   2      606.54      669.50      8.25 o 
   6   1   2       57.20       61.37      1.87 o 
   7   1   2       33.86       30.26      3.00 o 
   8   1   2        3.86        2.12      1.10 o 
   9   1   2      103.64       94.27      4.47 o 
  10   1   2       19.10       10.95      2.96 o 
  11   1   2        0.10        5.39      4.26 o 
  12   1   2        4.64        0.90      4.55 o 
  13   1   2        0.23        0.95      5.58 o 
 -14   2   2        6.64       26.83     12.03 o 
 -13   2   2        4.70       -0.74      4.80 o 
 -12   2   2        6.06        0.80      2.78 o 
 -11   2   2       30.84       26.43      3.55 o 
 -10   2   2       38.09       41.43      4.11 o 
  -9   2   2      335.23      417.36     10.14 o 
  -8   2   2      104.81      108.64      3.10 o 
  -7   2   2      125.93      125.60      7.26 o 
  -6   2   2       74.79       58.32      4.90 o 
  -5   2   2        0.82        0.38      0.53 o 
  -4   2   2      745.38      761.51      9.08 o 
  -3   2   2     2593.30     2597.67     28.06 o 
  -2   2   2     2341.54     2234.40     43.11 o 
  -1   2   2      964.74      975.96     10.61 o 
   0   2   2      198.23      192.09      2.20 o 
   1   2   2     2713.62     2567.36     28.46 o 
   2   2   2      399.88      372.73      4.67 o 
   3   2   2      131.88      135.54      2.11 o 
   4   2   2       87.82       81.38      2.84 o 
   5   2   2        2.58        3.08      0.56 o 
   6   2   2      166.55      178.54      6.79 o 
   7   2   2       37.81       28.68      1.69 o 
   8   2   2       14.92        9.65      2.53 o 
   9   2   2       14.74       15.21      6.32 o 
  10   2   2        3.13       -1.13      3.04 o 
  11   2   2       12.84        8.64      5.37 o 
  12   2   2        1.24       -3.51      4.49 o 
  13   2   2        0.16        1.29      4.45 o 
 -13   3   2        1.63        2.30      5.21 o 
 -12   3   2        0.85        0.60      3.86 o 
 -11   3   2        0.73       -0.70      2.88 o 
 -10   3   2      100.02      124.21     11.21 o 
  -9   3   2       24.12       21.95      3.00 o 
  -8   3   2      244.12      253.37      5.76 o 
  -7   3   2        0.80        1.07      1.05 o 
  -6   3   2      718.41      739.41     10.16 o 
  -5   3   2     1467.90     1672.72     20.03 o 
  -4   3   2       29.00       28.51      1.11 o 
  -3   3   2      315.29      317.30      3.68 o 
  -2   3   2      464.26      439.45      4.85 o 
  -1   3   2     1892.36     1858.67     52.74 o 
   0   3   2     2112.56     2138.35     47.69 o 
   1   3   2       39.61       38.43      1.42 o 
   2   3   2        5.84        4.94      0.47 o 
   3   3   2      137.51      138.33      3.63 o 
   4   3   2        5.94        3.91      1.11 o 
   5   3   2      101.73      104.94      1.87 o 
   6   3   2       93.94       96.50      2.37 o 
   7   3   2       20.94       23.86      1.58 o 
   8   3   2       79.21       76.37      3.33 o 
   9   3   2       10.91        5.93      2.76 o 
  10   3   2       53.26       56.01      6.95 o 
  11   3   2        2.32        0.56      3.88 o 
  12   3   2        2.31       -3.47      4.24 o 
 -13   4   2       23.36       24.81      4.99 o 
 -12   4   2        0.69       -1.94      3.98 o 
 -11   4   2      115.93      131.30      8.45 o 
 -10   4   2        2.21        3.40      3.20 o 
  -9   4   2       79.45       77.29      6.95 o 
  -8   4   2       30.68       29.33      1.91 o 
  -7   4   2       38.96       35.24      1.87 o 
  -6   4   2       28.32       24.03      1.58 o 
  -5   4   2      156.35      157.97      6.47 o 
  -4   4   2      192.24      207.66      3.95 o 
  -3   4   2      112.37      116.46      2.53 o 
  -2   4   2      101.90      113.08      1.79 o 
  -1   4   2       51.28       65.41      1.89 o 
   0   4   2      640.70      628.30     15.79 o 
   1   4   2       30.22       34.11      0.89 o 
   2   4   2      487.95      528.44     10.90 o 
   3   4   2      257.05      277.36      4.42 o 
   4   4   2      238.79      266.26      6.79 o 
   5   4   2      189.03      214.75      4.00 o 
   6   4   2      247.98      271.30      4.61 o 
   7   4   2      221.53      238.40      5.68 o 
   8   4   2       64.27       76.22      7.74 o 
   9   4   2       16.68        8.00      2.86 o 
  10   4   2        0.09       -3.80      4.29 o 
  11   4   2       11.07        6.26      3.85 o 
  12   4   2        9.77        0.81      5.16 o 
 -12   5   2       25.30       18.56      5.07 o 
 -11   5   2        6.58        2.96      4.23 o 
 -10   5   2        1.55       -1.14      2.73 o 
  -9   5   2      167.70      158.61     10.74 o 
  -8   5   2        0.00        0.20      2.37 o 
  -7   5   2       75.46       76.17      2.86 o 
  -6   5   2       57.44       56.76      4.42 o 
  -5   5   2      118.34      122.40      2.57 o 
  -4   5   2       52.07       59.24      1.58 o 
  -3   5   2      655.38      682.16      8.04 o 
  -2   5   2       46.07       44.93      1.89 o 
  -1   5   2      162.93      189.09      3.10 o 
   0   5   2       52.49       46.85      1.74 o 
   1   5   2      186.84      200.83      3.95 o 
   2   5   2      372.55      393.31      5.92 o 
   3   5   2      243.04      254.70      3.90 o 
   4   5   2       32.00       33.38      1.42 o 
   5   5   2       14.68       16.26      1.58 o 
   6   5   2       53.04       50.84      2.04 o 
   7   5   2      524.43      572.86     12.95 o 
   8   5   2        6.03        4.03      3.16 o 
   9   5   2       35.03       25.92      3.90 o 
  10   5   2        1.02       -3.91      3.91 o 
  11   5   2       28.57       26.91      5.44 o 
  12   5   2        3.97        7.67      5.24 o 
 -12   6   2        2.81       -1.17      4.48 o 
 -11   6   2       23.72       27.47      4.97 o 
 -10   6   2       11.63       16.00      3.80 o 
  -9   6   2       50.94       42.56      3.26 o 
  -8   6   2        0.74        1.37      2.05 o 
  -7   6   2      121.14      127.37      4.32 o 
  -6   6   2      147.47      169.36      8.21 o 
  -5   6   2        4.90        2.93      1.42 o 
  -4   6   2      138.56      143.47      6.00 o 
  -3   6   2        0.01       -0.95      0.95 o 
  -2   6   2       94.35       91.04      2.20 o 
  -1   6   2       11.90        9.89      1.05 o 
   0   6   2        0.83        0.00      0.59 o 
   1   6   2       98.52       91.00      2.65 o 
   2   6   2       64.86       65.79      2.53 o 
   3   6   2      499.06      556.36     12.00 o 
   4   6   2        0.06       -0.36      0.76 o 
   5   6   2        1.58        0.16      1.42 o 
   6   6   2        0.16        1.71      1.66 o 
   7   6   2        0.56        5.18      2.10 o 
   8   6   2        9.63        8.53      2.84 o 
   9   6   2       13.74        7.42      3.57 o 
  10   6   2       25.59       23.30      4.67 o 
  11   6   2        0.70        1.95      5.37 o 
 -11   7   2       23.11       28.70      4.57 o 
 -10   7   2        1.07       -3.68      3.68 o 
  -9   7   2        3.76       -0.48      3.01 o 
  -8   7   2        0.16        0.74      2.05 o 
  -7   7   2      236.03      275.48      7.24 o 
  -6   7   2       39.61       45.03      5.68 o 
  -5   7   2       72.26       76.60      4.11 o 
  -4   7   2       10.80       10.93      1.21 o 
  -3   7   2      339.60      350.61      6.83 o 
  -2   7   2        3.59        2.00      1.58 o 
  -1   7   2       41.86       35.24      1.76 o 
   0   7   2        3.27        2.32      0.95 o 
   1   7   2       28.87       24.66      2.10 o 
   2   7   2      115.64      116.04      3.68 o 
   3   7   2      106.89      106.00      8.69 o 
   4   7   2        2.15        0.79      1.12 o 
   5   7   2       90.29       90.22      3.72 o 
   6   7   2       79.33       82.91      5.37 o 
   7   7   2        0.00       -0.57      2.10 o 
   8   7   2        2.15        2.04      3.01 o 
   9   7   2        0.99       -1.39      4.02 o 
  10   7   2        0.47       -0.66      9.79 o 
 -10   8   2        2.18        1.93      7.42 o 
  -9   8   2        0.01        0.33      3.78 o 
  -8   8   2        3.79        0.26      3.01 o 
  -7   8   2        0.14       -0.36      3.00 o 
  -6   8   2       12.70       10.33      2.04 o 
  -5   8   2        9.28        8.36      1.75 o 
  -4   8   2        6.12        9.91      1.52 o 
  -3   8   2      220.46      251.61     18.16 o 
  -2   8   2      101.45      104.44     14.37 o 
  -1   8   2       93.42       84.40      3.68 o 
   0   8   2       18.95       15.62      1.46 o 
   1   8   2       19.13       17.17      2.27 o 
   2   8   2       93.54       86.22      3.87 o 
   3   8   2       86.35       87.90      4.09 o 
   4   8   2       60.28       73.98      4.00 o 
   5   8   2       91.55       88.65      4.90 o 
   6   8   2       11.93       12.77      2.96 o 
   7   8   2       11.46       13.42      3.57 o 
   8   8   2       27.16       30.19      5.37 o 
   9   8   2        0.14        0.58      4.40 o 
  -9   9   2        0.12        5.56      5.35 o 
  -8   9   2        3.51       -0.26      4.54 o 
  -7   9   2        0.00        5.03      4.58 o 
  -6   9   2        4.09        2.41      8.69 o 
  -5   9   2       34.15       31.52      4.58 o 
  -4   9   2       32.93       28.52      8.69 o 
  -3   9   2        1.07        0.04      2.50 o 
  -2   9   2       34.47       33.68      4.58 o 
  -1   9   2        0.32        0.50      2.15 o 
   0   9   2       26.45       22.81      7.74 o 
   1   9   2        0.00        0.93      3.32 o 
   2   9   2        3.73        5.70      2.65 o 
   3   9   2        7.15        4.50      2.57 o 
   4   9   2       86.76      102.41      4.99 o 
   5   9   2        3.69        5.30      3.16 o 
   6   9   2       17.14       20.61      3.57 o 
   7   9   2        3.08       -0.85      3.72 o 
   8   9   2       19.32       19.09      5.01 o 
  -8  10   2        0.78       -0.88      4.78 o 
  -7  10   2        2.20        2.06      4.48 o 
  -6  10   2        5.13        5.34      4.83 o 
  -5  10   2       18.90       20.78      4.67 o 
  -4  10   2        2.84        5.11      3.64 o 
  -3  10   2        8.66        2.98      5.21 o 
  -2  10   2        6.37        6.34      3.49 o 
  -1  10   2       37.81       50.59     13.26 o 
   0  10   2        3.93        5.61      3.39 o 
   1  10   2        3.41        2.26      3.16 o 
   2  10   2       37.05       37.55      3.55 o 
   3  10   2       49.38       59.09      4.48 o 
   4  10   2        1.32        4.74      3.49 o 
   5  10   2        0.00        2.41     10.58 o 
   6  10   2        0.62        2.44      5.68 o 
   7  10   2        0.03        6.47      5.31 o 
  -6  11   2        0.10       -4.06      6.06 o 
  -5  11   2        6.61        4.69      4.91 o 
  -4  11   2       10.68       11.66      4.45 o 
  -3  11   2        2.20        5.83      4.63 o 
  -2  11   2        0.64        2.39      3.90 o 
  -1  11   2        5.22        0.08     12.00 o 
   0  11   2        8.42        4.48      4.80 o 
   1  11   2        3.82        4.90      4.02 o 
   2  11   2        0.73        4.28      4.32 o 
   3  11   2        6.02        5.25      4.42 o 
   4  11   2        4.91        2.63      5.53 o 
   5  11   2        0.90        2.13      5.69 o 
  -2  12   2        0.10       -2.52      4.80 o 
  -1  12   2        4.98        7.81     14.21 o 
   0  12   2        0.78       -5.69      5.69 o 
   1  12   2       15.08        9.45      5.97 o 
 -14   1   3       39.71       51.46      8.56 o 
 -13   1   3       16.07       14.53      4.24 o 
 -12   1   3        3.42        1.04      3.03 o 
 -11   1   3       16.67       14.44      4.11 o 
 -10   1   3       93.61      108.00      4.45 o 
  -9   1   3      240.10      266.76      6.56 o 
  -8   1   3      108.09      108.59      2.65 o 
  -7   1   3       45.70       42.15      1.52 o 
  -6   1   3        2.48        3.38      0.67 o 
  -5   1   3      295.75      325.33      4.15 o 
  -4   1   3       55.41       54.83      1.42 o 
  -3   1   3       10.49        9.68      0.53 o 
  -2   1   3     2245.39     2134.28     29.11 o 
  -1   1   3     2567.40     2477.68     33.16 o 
   0   1   3       68.16       56.08      0.99 o 
   1   1   3     1498.80     1440.68     17.37 o 
   2   1   3      129.87      120.08      1.89 o 
   3   1   3        2.47        3.59      0.63 o 
   4   1   3      690.65      701.32     11.05 o 
   5   1   3       60.27       51.91      2.21 o 
   6   1   3        0.01       -0.05      0.76 o 
   7   1   3       57.72       57.45      2.68 o 
   8   1   3        0.08        0.09      0.89 o 
   9   1   3      145.52      151.13      6.43 o 
  10   1   3        0.39       -2.27      2.80 o 
  11   1   3        3.22        4.85      4.40 o 
  12   1   3        0.37       -4.58      4.91 o 
 -14   2   3       35.47       41.10     10.23 o 
 -13   2   3        0.31        5.29      5.47 o 
 -12   2   3        8.41        7.97      4.74 o 
 -11   2   3       20.66       15.90      2.88 o 
 -10   2   3      169.17      178.29      6.75 o 
  -9   2   3      304.28      316.75      6.78 o 
  -8   2   3      199.44      233.06      4.73 o 
  -7   2   3       42.06       46.02      1.52 o 
  -6   2   3      233.88      268.96      4.17 o 
  -5   2   3       39.00       34.70      2.05 o 
  -4   2   3       61.56       49.59      1.12 o 
  -3   2   3      359.85      358.33      4.32 o 
  -2   2   3        9.45       13.15      0.53 o 
  -1   2   3      557.74      558.85      6.81 o 
   0   2   3     1340.34     1340.34     19.90 o 
   1   2   3       23.62       24.36      0.95 o 
   2   2   3       39.19       38.47      1.58 o 
   3   2   3        1.15        1.26      0.67 o 
   4   2   3      556.80      569.03      7.19 o 
   5   2   3        0.00        0.27      0.79 o 
   6   2   3       80.15       84.03      2.15 o 
   7   2   3       41.71       40.05      1.69 o 
   8   2   3        2.63        2.76      1.42 o 
   9   2   3        0.51        1.79      7.11 o 
  10   2   3       39.83       30.55      4.46 o 
  11   2   3       13.08        9.03      4.73 o 
  12   2   3        4.58        3.07      6.63 o 
 -13   3   3        2.90        8.31      7.60 o 
 -12   3   3       17.24       15.42      4.74 o 
 -11   3   3       22.47       23.55      4.58 o 
 -10   3   3       48.30       44.36      3.33 o 
  -9   3   3      306.89      345.36     11.21 o 
  -8   3   3       77.30       75.53      2.63 o 
  -7   3   3      122.99      129.94      4.74 o 
  -6   3   3       98.86      109.79      2.50 o 
  -5   3   3       86.90       92.02      1.75 o 
  -4   3   3       30.33       39.62      3.00 o 
  -3   3   3       40.12       33.85      0.99 o 
  -2   3   3      286.36      290.24      3.35 o 
  -1   3   3      858.73      907.99      9.25 o 
   0   3   3      182.38      177.09      3.63 o 
   1   3   3       35.90       34.50      0.79 o 
   2   3   3        4.83        5.91      0.53 o 
   3   3   3      150.70      155.12      2.84 o 
   4   3   3       54.18       61.93      1.66 o 
   5   3   3       80.00       76.73      4.26 o 
   6   3   3       11.78       11.19      1.44 o 
   7   3   3       14.22       14.45      1.81 o 
   8   3   3        1.33        4.57      1.72 o 
   9   3   3      156.19      148.09      6.66 o 
  10   3   3        0.95        3.32      3.80 o 
  11   3   3       21.68       17.24      6.32 o 
  12   3   3        4.59        5.73      4.55 o 
 -13   4   3        1.24        3.28      7.31 o 
 -12   4   3       19.23       25.81      5.12 o 
 -11   4   3        4.70        1.26      3.13 o 
 -10   4   3       43.67       43.04      4.02 o 
  -9   4   3        6.09       10.10      2.04 o 
  -8   4   3        7.15        3.30      1.34 o 
  -7   4   3      278.17      301.98      5.73 o 
  -6   4   3      102.19      105.57      2.44 o 
  -5   4   3      131.95      127.88      3.95 o 
  -4   4   3      383.60      425.23      5.53 o 
  -3   4   3       83.76       87.24      2.05 o 
  -2   4   3      271.60      282.91      4.90 o 
  -1   4   3      155.31      182.26      2.56 o 
   0   4   3      624.82      672.00     14.53 o 
   1   4   3      234.07      219.18      3.01 o 
   2   4   3      246.65      235.64      4.42 o 
   3   4   3       59.26       68.89      1.66 o 
   4   4   3        3.64        5.68      0.99 o 
   5   4   3       13.76        9.74      1.21 o 
   6   4   3       64.94       68.59      3.16 o 
   7   4   3       19.10       19.28      2.10 o 
   8   4   3      129.93      129.22     15.95 o 
   9   4   3       60.11       62.47      4.40 o 
  10   4   3        6.59        5.81      4.45 o 
  11   4   3        0.64        5.68      5.21 o 
  12   4   3       15.03        7.61      8.69 o 
 -13   5   3        0.26        9.11      6.88 o 
 -12   5   3        0.80       -3.72      3.72 o 
 -11   5   3        1.48        5.12      3.68 o 
 -10   5   3        0.04       -2.57      2.57 o 
  -9   5   3        0.01       -0.82      2.84 o 
  -8   5   3      108.00       96.16      6.79 o 
  -7   5   3      254.63      277.83      6.52 o 
  -6   5   3        0.00        2.10      1.10 o 
  -5   5   3       26.21       26.14      1.34 o 
  -4   5   3       99.00      113.32      2.44 o 
  -3   5   3     1171.12     1271.57     16.24 o 
  -2   5   3       68.19       73.76      1.66 o 
  -1   5   3       26.83       29.93      1.10 o 
   0   5   3       29.95       36.04      2.21 o 
   1   5   3       74.25       84.83      2.37 o 
   2   5   3       11.84       12.60      3.00 o 
   3   5   3        5.52        7.14      0.89 o 
   4   5   3        0.04       -0.36      0.76 o 
   5   5   3       14.64       12.93      1.74 o 
   6   5   3       23.11       23.16      2.01 o 
   7   5   3      120.65      143.29     10.58 o 
   8   5   3       10.52       13.86      4.58 o 
   9   5   3        6.40        3.92      3.68 o 
  10   5   3       32.46       38.21      4.84 o 
  11   5   3       10.18        8.40      4.80 o 
 -12   6   3       50.99       57.42      6.43 o 
 -11   6   3        0.15       -2.37      3.57 o 
 -10   6   3        0.06        1.71      4.11 o 
  -9   6   3       24.82       28.24      5.21 o 
  -8   6   3       24.15       20.08      2.57 o 
  -7   6   3       62.15       51.93      2.65 o 
  -6   6   3       10.46        6.88      1.52 o 
  -5   6   3        0.77       -0.82      1.42 o 
  -4   6   3       35.74       29.42      1.66 o 
  -3   6   3       46.48       44.75      1.89 o 
  -2   6   3      149.22      179.66      3.41 o 
  -1   6   3      267.25      282.55      9.00 o 
   0   6   3       16.84       13.54      1.44 o 
   1   6   3        2.46        1.77      1.05 o 
   2   6   3      221.82      232.13      5.47 o 
   3   6   3      131.04      140.70      3.35 o 
   4   6   3        3.90        3.19      1.21 o 
   5   6   3        0.96       -1.10      1.10 o 
   6   6   3      109.21      109.57      4.48 o 
   7   6   3        6.05        2.97      2.20 o 
   8   6   3        0.33        3.97      2.39 o 
   9   6   3       17.81       11.98      6.95 o 
  10   6   3        0.32       -0.51      4.25 o 
  11   6   3        2.18       -2.93      5.90 o 
 -11   7   3        0.53       -3.83      4.25 o 
 -10   7   3       14.46       14.20      6.32 o 
  -9   7   3        0.11        1.53      2.65 o 
  -8   7   3        3.01        2.59      5.21 o 
  -7   7   3       31.39       29.42      2.50 o 
  -6   7   3        1.76        3.57      2.37 o 
  -5   7   3        4.37        3.54      1.58 o 
  -4   7   3       10.41       12.16      1.56 o 
  -3   7   3      160.70      160.06      4.06 o 
  -2   7   3        1.37        1.89      1.17 o 
  -1   7   3      160.31      171.10      4.73 o 
   0   7   3        9.33        3.91      2.21 o 
   1   7   3        0.22       -1.06      2.05 o 
   2   7   3       20.34       18.31      3.79 o 
   3   7   3       60.10       57.12      2.78 o 
   4   7   3       16.88       15.53      1.75 o 
   5   7   3        4.91        4.74      2.34 o 
   6   7   3       17.97       19.08      2.65 o 
   7   7   3       38.98       33.82      3.80 o 
   8   7   3        4.62        5.28      4.00 o 
   9   7   3        1.89       -2.03      4.14 o 
  10   7   3        5.16       -1.05      5.60 o 
 -10   8   3        0.48       -2.39      4.23 o 
  -9   8   3        0.64       -2.08      3.55 o 
  -8   8   3        3.71        2.88      3.23 o 
  -7   8   3       45.92       43.54      8.53 o 
  -6   8   3       10.76       10.85      2.04 o 
  -5   8   3       23.36       24.45      3.00 o 
  -4   8   3        2.41        2.37      1.34 o 
  -3   8   3      103.45      103.91      3.97 o 
  -2   8   3        5.79        2.21      2.37 o 
  -1   8   3      100.48      119.46      4.67 o 
   0   8   3       27.56       29.07      2.34 o 
   1   8   3        9.55       10.93      2.04 o 
   2   8   3       65.28       63.32      3.35 o 
   3   8   3       17.77       15.78      2.43 o 
   4   8   3        1.61        1.33      2.04 o 
   5   8   3       61.72       64.08      4.45 o 
   6   8   3       28.55       30.30      3.90 o 
   7   8   3        8.35        8.53      3.64 o 
   8   8   3        0.26       -3.82      4.90 o 
   9   8   3        9.25       14.21      6.95 o 
  -9   9   3        0.06        3.41      4.73 o 
  -8   9   3        5.14        0.97      4.49 o 
  -7   9   3       10.07       14.33      4.13 o 
  -6   9   3        0.04       -4.02      4.02 o 
  -5   9   3        6.82        1.16      4.10 o 
  -4   9   3        3.44        0.47      2.48 o 
  -3   9   3       26.38       14.15      2.92 o 
  -2   9   3       20.16       17.07      4.74 o 
  -1   9   3        0.09       -2.15      2.15 o 
   0   9   3        1.31       -0.50      2.27 o 
   1   9   3        0.09       -0.76      2.10 o 
   2   9   3       49.67       49.84      6.47 o 
   3   9   3        5.04        7.74      2.90 o 
   4   9   3       23.18       23.53      4.58 o 
   5   9   3        1.38        0.63      3.35 o 
   6   9   3        2.93       -3.32      3.32 o 
   7   9   3        0.50       -3.63      3.85 o 
   8   9   3        1.89       -0.70      5.92 o 
  -8  10   3        0.00        4.30      7.90 o 
  -7  10   3       15.06        8.37      8.69 o 
  -6  10   3        8.61       -1.29      5.37 o 
  -5  10   3       11.81       12.61      3.85 o 
  -4  10   3        5.72        4.49      3.95 o 
  -3  10   3        2.70        1.53      3.46 o 
  -2  10   3       11.19       12.79      3.87 o 
  -1  10   3        0.80        0.23      3.16 o 
   0  10   3       14.80       12.36      4.90 o 
   1  10   3        0.86        0.15      2.39 o 
   2  10   3       34.91       35.41      3.49 o 
   3  10   3      103.94      109.17      8.69 o 
   4  10   3        1.92        2.85      4.42 o 
   5  10   3        4.66        3.93      4.61 o 
   6  10   3        1.30        6.34      4.45 o 
  -6  11   3       40.36       52.27      8.10 o 
  -5  11   3        0.33       -2.08      5.83 o 
  -4  11   3        7.64        6.54      4.32 o 
  -3  11   3       16.06       14.37      4.80 o 
  -2  11   3        0.03       -4.24      4.24 o 
  -1  11   3        0.27        4.37      4.35 o 
   0  11   3        0.70        1.00      4.09 o 
   1  11   3       18.78       19.13      4.80 o 
   2  11   3       31.53       43.66      8.37 o 
   3  11   3       12.38       17.05      7.58 o 
   4  11   3        6.29        5.81      5.35 o 
  -1  12   3        6.77        6.79      5.98 o 
   0  12   3        0.22        1.98      6.59 o 
 -14   0   4       51.86       60.32     12.00 o 
 -13   0   4       45.67       61.59      9.16 o 
 -12   0   4       11.79       11.69      5.37 o 
 -11   0   4       24.11       22.42      5.37 o 
 -10   0   4      987.72     1184.66     43.90 o 
  -9   0   4      467.66      527.43     14.53 o 
  -8   0   4      141.82      151.28      4.42 o 
  -7   0   4      279.32      290.24      7.58 o 
  -6   0   4       28.13       23.06      1.26 o 
  -5   0   4     1056.10     1160.02     22.11 o 
  -4   0   4      187.76      198.02      4.11 o 
  -3   0   4     1576.60     1518.80     27.16 o 
  -2   0   4      961.42      935.47     16.74 o 
  -1   0   4        0.95        0.32      0.32 o 
   1   0   4        8.03        8.84      0.63 o 
   2   0   4       28.51       25.27      1.26 o 
   3   0   4       51.05       45.16      1.58 o 
   4   0   4        2.40        1.26      0.95 o 
   5   0   4      278.92      281.40      6.32 o 
   6   0   4        4.84        4.11      1.26 o 
   7   0   4       98.16       91.59      3.79 o 
   8   0   4       77.50       70.11      3.79 o 
   9   0   4       13.33       10.74      4.74 o 
  10   0   4       35.02       31.27      6.32 o 
  11   0   4      139.30      171.18     14.84 o 
  12   0   4       13.39       10.11      7.58 o 
 -14   1   4        7.61        7.07      6.83 o 
 -13   1   4        0.87       -4.35      4.35 o 
 -12   1   4        3.58        7.09      4.62 o 
 -11   1   4       92.64      104.16      5.22 o 
 -10   1   4        3.60        0.74      1.66 o 
  -9   1   4      310.74      341.52      7.65 o 
  -8   1   4       22.54       24.13      1.28 o 
  -7   1   4        1.60        0.77      0.95 o 
  -6   1   4       11.48       14.95      0.79 o 
  -5   1   4      187.69      201.52      2.90 o 
  -4   1   4        0.05        0.25      0.53 o 
  -3   1   4      415.27      412.43      7.11 o 
  -2   1   4        6.96        4.63      0.47 o 
  -1   1   4       29.98       32.08      0.89 o 
   0   1   4        3.37        3.80      0.63 o 
   1   1   4     1718.96     1752.30     19.37 o 
   2   1   4       85.79       90.22      3.16 o 
   3   1   4       71.54       74.31      2.53 o 
   4   1   4       91.57       83.49      1.74 o 
   5   1   4       19.37       11.62      2.21 o 
   6   1   4        8.68        8.52      0.99 o 
   7   1   4        2.18        1.42      0.89 o 
   8   1   4        0.00       -1.01      1.75 o 
   9   1   4      177.96      184.02     25.11 o 
  10   1   4        0.48        0.32      3.35 o 
  11   1   4        0.88       -3.00      3.80 o 
  12   1   4        0.00       -4.19      9.47 o 
 -14   2   4        4.24      -11.05     11.05 o 
 -13   2   4        5.63       -4.24      5.61 o 
 -12   2   4       24.44       20.59      6.02 o 
 -11   2   4       15.17       16.79      3.95 o 
 -10   2   4        1.41        3.67      1.75 o 
  -9   2   4      209.32      242.12     14.69 o 
  -8   2   4        2.28        3.16      0.99 o 
  -7   2   4      151.14      168.58      3.41 o 
  -6   2   4      130.43      139.69      2.43 o 
  -5   2   4      230.32      242.51      3.55 o 
  -4   2   4      218.59      235.00      3.55 o 
  -3   2   4       92.50       84.67      1.44 o 
  -2   2   4       31.51       25.07      1.74 o 
  -1   2   4       24.74       24.17      0.67 o 
   0   2   4       58.85       55.89      1.26 o 
   1   2   4      933.74      953.33     25.90 o 
   2   2   4       32.40       28.17      0.99 o 
   3   2   4        1.43        0.16      0.79 o 
   4   2   4       15.66       15.99      1.12 o 
   5   2   4       60.89       61.98      2.21 o 
   6   2   4      248.18      250.65     12.48 o 
   7   2   4       12.95       13.99      2.68 o 
   8   2   4       31.16       25.03      6.00 o 
   9   2   4        0.90        7.12      6.63 o 
  10   2   4        3.13       -4.95      4.95 o 
  11   2   4        0.41        7.94      4.25 o 
  12   2   4        0.31       -0.09     10.74 o 
 -13   3   4        1.44       11.63      7.75 o 
 -12   3   4        8.76        4.00     11.84 o 
 -11   3   4        0.59        4.06      4.11 o 
 -10   3   4       77.41       92.97      4.23 o 
  -9   3   4      137.55      145.55      8.37 o 
  -8   3   4       16.96       14.66      3.95 o 
  -7   3   4      150.28      151.55      5.37 o 
  -6   3   4        2.88        3.16      0.81 o 
  -5   3   4     1420.87     1598.18     21.16 o 
  -4   3   4      390.34      409.80      6.63 o 
  -3   3   4      255.81      248.57      3.33 o 
  -2   3   4      686.51      697.51     18.32 o 
  -1   3   4        0.28        0.16      0.47 o 
   0   3   4        2.32        2.46      0.47 o 
   1   3   4        9.33        9.38      0.53 o 
   2   3   4       82.14       80.59      3.00 o 
   3   3   4      158.20      151.68      3.79 o 
   4   3   4       10.04        7.36      0.99 o 
   5   3   4      319.91      339.38      6.11 o 
   6   3   4       30.11       27.42      2.11 o 
   7   3   4       60.36       58.80      7.26 o 
   8   3   4       27.35       26.69      2.65 o 
   9   3   4        0.01       -2.63      2.63 o 
  10   3   4       96.25       87.20     12.16 o 
  11   3   4       45.86       54.54      9.00 o 
  12   3   4        1.95       -4.54      5.84 o 
 -13   4   4       14.17       31.68     10.58 o 
 -12   4   4       48.09       52.08      6.44 o 
 -11   4   4        4.48        5.71      3.10 o 
 -10   4   4       33.85       27.50      3.46 o 
  -9   4   4       61.46       59.14      4.74 o 
  -8   4   4        2.33        1.14      2.21 o 
  -7   4   4        2.50        3.84      1.38 o 
  -6   4   4       92.88       95.60      2.68 o 
  -5   4   4        4.90        4.92      0.81 o 
  -4   4   4      148.49      145.34      2.63 o 
  -3   4   4      157.95      164.49      2.56 o 
  -2   4   4      107.04      108.49      1.79 o 
  -1   4   4       91.20       96.46      1.66 o 
   0   4   4      221.78      226.35      3.33 o 
   1   4   4       85.75       83.87      1.79 o 
   2   4   4       55.84       57.67      2.68 o 
   3   4   4        0.06        0.44      0.32 o 
   4   4   4        1.07        0.25      0.99 o 
   5   4   4      116.65      118.60      6.16 o 
   6   4   4       84.78       84.99      5.68 o 
   7   4   4       33.08       28.98      2.56 o 
   8   4   4        3.34        6.53      2.54 o 
   9   4   4        0.53        2.62      2.88 o 
  10   4   4        7.68        7.45      4.23 o 
  11   4   4       11.22       13.96      5.69 o 
 -13   5   4        1.06        5.86      7.44 o 
 -12   5   4        5.42       -1.25      7.11 o 
 -11   5   4        3.28       -0.95      3.13 o 
 -10   5   4       27.83       28.00     10.42 o 
  -9   5   4        5.96        0.45      2.04 o 
  -8   5   4        3.42        5.37      2.15 o 
  -7   5   4       66.21       65.03      4.26 o 
  -6   5   4      110.02      108.41      9.47 o 
  -5   5   4        0.20        0.24      1.74 o 
  -4   5   4        7.20        5.23      1.74 o 
  -3   5   4       31.79       31.92      2.37 o 
  -2   5   4      450.13      492.39      7.74 o 
  -1   5   4       14.76       16.57      1.58 o 
   0   5   4        4.22        4.99      0.76 o 
   1   5   4        2.06        0.99      0.76 o 
   2   5   4      143.62      157.88      5.53 o 
   3   5   4       11.03        8.82      2.37 o 
   4   5   4       40.05       38.75      4.58 o 
   5   5   4        2.43        0.10      2.84 o 
   6   5   4       22.63       25.17      2.11 o 
   7   5   4      201.44      214.70      7.58 o 
   8   5   4        5.36        3.43      2.50 o 
   9   5   4        0.86       -0.22      3.91 o 
  10   5   4        4.62        3.77      4.25 o 
  11   5   4        3.05       12.19      8.05 o 
 -12   6   4        9.51       12.32      5.36 o 
 -11   6   4       12.90       17.56      3.49 o 
 -10   6   4        2.12        3.24      2.92 o 
  -9   6   4        1.24        0.34      2.21 o 
  -8   6   4       47.52       50.28      3.03 o 
  -7   6   4       62.87       64.50      4.42 o 
  -6   6   4      198.22      197.42     18.48 o 
  -5   6   4       24.16       20.42      2.21 o 
  -4   6   4        5.38        5.31      1.74 o 
  -3   6   4       16.53       15.65      1.56 o 
  -2   6   4       12.73       13.47      1.74 o 
  -1   6   4       73.80       73.64      2.34 o 
   0   6   4      131.55      142.39      7.90 o 
   1   6   4        2.53        0.63      1.26 o 
   2   6   4       44.54       48.51      4.26 o 
   3   6   4      205.74      204.99      5.68 o 
   4   6   4       16.60       13.03      1.44 o 
   5   6   4       10.96        7.36      1.81 o 
   6   6   4       30.30       26.88      3.03 o 
   7   6   4       30.38       28.06      6.47 o 
   8   6   4        4.59        4.75      3.23 o 
   9   6   4       13.48       11.10      4.67 o 
  10   6   4        0.83        5.31     10.26 o 
 -11   7   4        1.22        2.19      4.11 o 
 -10   7   4        6.97        9.32      3.57 o 
  -9   7   4        4.28        2.77      2.68 o 
  -8   7   4       11.28        6.92      2.50 o 
  -7   7   4       40.84       45.92      2.88 o 
  -6   7   4        1.10        0.51      1.75 o 
  -5   7   4        6.57        5.24      1.81 o 
  -4   7   4        0.07        0.75      1.44 o 
  -3   7   4      182.35      195.90      5.22 o 
  -2   7   4       47.36       44.83      2.68 o 
  -1   7   4       37.02       31.02      1.58 o 
   0   7   4       12.62        9.16      1.66 o 
   1   7   4        1.69        2.74      1.66 o 
   2   7   4      281.74      308.27      7.14 o 
   3   7   4      137.56      143.37      4.70 o 
   4   7   4      122.65      137.63      4.67 o 
   5   7   4        0.05        1.42      2.46 o 
   6   7   4        0.31        1.95      2.78 o 
   7   7   4        0.00        1.71      3.03 o 
   8   7   4        0.08       -2.90      5.12 o 
   9   7   4       20.23       33.81     16.74 o 
 -10   8   4        0.08        2.70      7.26 o 
  -9   8   4        2.45       -1.94      4.90 o 
  -8   8   4        5.94        2.60      2.34 o 
  -7   8   4       19.31       20.15      3.04 o 
  -6   8   4        0.14       -1.96      2.15 o 
  -5   8   4        3.32        0.61      1.83 o 
  -4   8   4        7.72        1.86      2.06 o 
  -3   8   4        6.90        3.24      2.44 o 
  -2   8   4       46.73       43.55      3.26 o 
  -1   8   4      101.14       98.52     10.74 o 
   0   8   4       24.50       25.06      2.57 o 
   1   8   4       65.69       75.29      3.72 o 
   2   8   4      200.65      222.31      6.36 o 
   3   8   4       31.91       29.74      5.37 o 
   4   8   4       56.35       59.25      4.23 o 
   5   8   4       53.17       54.13      4.57 o 
   6   8   4        4.07        0.32      4.58 o 
   7   8   4       40.42       33.99      5.05 o 
   8   8   4        0.26        1.22      4.57 o 
  -9   9   4       12.60       16.00      6.21 o 
  -8   9   4        0.33        0.45      5.20 o 
  -7   9   4        6.96       -1.54      4.67 o 
  -6   9   4       28.62       24.08     11.21 o 
  -5   9   4       10.44       12.00      3.67 o 
  -4   9   4        1.82        0.32      2.57 o 
  -3   9   4       74.57       74.49      5.21 o 
  -2   9   4       23.30       24.65      3.33 o 
  -1   9   4        4.50        3.84      2.56 o 
   0   9   4       14.87       12.34      4.90 o 
   1   9   4        8.45        7.50      6.32 o 
   2   9   4       51.81       52.63      4.11 o 
   3   9   4       19.39       14.74      6.47 o 
   4   9   4        2.02        1.21      2.88 o 
   5   9   4        0.44       -2.84      3.13 o 
   6   9   4        1.59       -1.36      3.90 o 
   7   9   4        6.68        4.74      4.40 o 
  -8  10   4        0.21        7.26     17.69 o 
  -7  10   4        1.68       -3.51      7.11 o 
  -6  10   4        4.83        6.07      9.79 o 
  -5  10   4        0.46        0.73      4.88 o 
  -4  10   4        0.68        2.04      4.09 o 
  -3  10   4        0.11       -0.11      3.64 o 
  -2  10   4        3.21        1.15      3.47 o 
  -1  10   4        4.00        2.72      5.37 o 
   0  10   4        1.02        1.15      3.47 o 
   1  10   4        9.99        8.87      3.32 o 
   2  10   4        0.28       -3.47      6.79 o 
   3  10   4        0.34       -0.40      3.57 o 
   4  10   4        1.81        5.61      4.26 o 
   5  10   4        9.00        8.43      3.93 o 
   6  10   4        1.51        0.57      5.44 o 
  -5  11   4       16.77       25.22      6.21 o 
  -4  11   4        6.27       12.99      4.91 o 
  -3  11   4        0.33       -1.04      4.70 o 
  -2  11   4       20.49       17.57      5.84 o 
  -1  11   4       10.07       10.12      5.05 o 
   0  11   4       11.89       10.45      4.67 o 
   1  11   4        4.05        3.63      4.90 o 
   2  11   4        0.00       -1.78      4.84 o 
   3  11   4       17.05       14.61      5.02 o 
   4  11   4        5.93        6.29      8.05 o 
 -14   1   5        1.63       -0.48      6.36 o 
 -13   1   5       10.49       15.57      6.17 o 
 -12   1   5        6.30        8.11      5.65 o 
 -11   1   5        2.17       -2.84      4.80 o 
 -10   1   5        0.02        1.03      1.62 o 
  -9   1   5       61.88       65.06      2.43 o 
  -8   1   5      140.99      161.86      3.87 o 
  -7   1   5        2.08        1.05      0.99 o 
  -6   1   5      213.20      228.40     11.53 o 
  -5   1   5        0.01       -0.53      0.53 o 
  -4   1   5      237.53      231.60      3.46 o 
  -3   1   5      142.33      155.23      2.68 o 
  -2   1   5       46.15       31.98      1.58 o 
  -1   1   5       61.80       61.08      3.63 o 
   0   1   5      397.91      431.14      5.36 o 
   1   1   5        0.52        0.79      0.45 o 
   2   1   5      783.46      850.05      9.69 o 
   3   1   5       63.60       62.10      1.52 o 
   4   1   5        5.05        2.53      0.76 o 
   5   1   5       69.51       69.31      2.05 o 
   6   1   5       12.76        9.85      2.05 o 
   7   1   5      180.91      193.10      5.30 o 
   8   1   5       10.93        7.01      2.10 o 
   9   1   5       22.35       16.85      6.47 o 
  10   1   5        8.24        5.39      4.35 o 
  11   1   5        4.60        2.87      4.85 o 
 -13   2   5        7.53        6.00      6.31 o 
 -12   2   5        8.47        5.05      6.07 o 
 -11   2   5       10.26       11.52      3.19 o 
 -10   2   5      104.09      102.93      7.42 o 
  -9   2   5      119.65      131.75      3.87 o 
  -8   2   5       60.86       58.17      2.34 o 
  -7   2   5        0.08        0.32      0.89 o 
  -6   2   5      363.10      408.94      6.60 o 
  -5   2   5      238.21      251.67      9.00 o 
  -4   2   5       73.70       70.92      1.89 o 
  -3   2   5       32.65       34.53      1.89 o 
  -2   2   5        0.40        0.57      0.53 o 
  -1   2   5       56.43       55.30      1.34 o 
   0   2   5     1290.33     1450.89     27.00 o 
   1   2   5      618.65      664.95      8.21 o 
   2   2   5      133.39      117.22      2.04 o 
   3   2   5        8.90        6.89      1.26 o 
   4   2   5       58.42       51.24      1.89 o 
   5   2   5      468.77      490.25      8.00 o 
   6   2   5       55.70       56.05      3.47 o 
   7   2   5        5.95        5.27      1.44 o 
   8   2   5       16.71       21.76      3.32 o 
   9   2   5       10.43        8.94      4.26 o 
  10   2   5        0.63        3.86      5.08 o 
  11   2   5        0.77       -3.60      6.02 o 
 -13   3   5        0.00        2.11     15.48 o 
 -12   3   5        0.01       -3.02      7.74 o 
 -11   3   5       12.39        7.52      3.79 o 
 -10   3   5       14.46       13.82      2.57 o 
  -9   3   5       15.98       13.61      1.69 o 
  -8   3   5       44.84       43.39      4.58 o 
  -7   3   5      100.90      104.82      3.63 o 
  -6   3   5       93.53      105.60      2.72 o 
  -5   3   5       96.24      105.76      2.10 o 
  -4   3   5      331.18      332.99      5.08 o 
  -3   3   5      449.98      499.32      9.32 o 
  -2   3   5      295.89      314.31      6.79 o 
  -1   3   5        4.63        8.06      0.67 o 
   0   3   5      173.47      168.62      2.56 o 
   1   3   5       94.50       83.26      1.74 o 
   2   3   5        0.23        0.57      0.53 o 
   3   3   5      129.99      133.71      4.42 o 
   4   3   5        0.24        1.72      0.99 o 
   5   3   5       55.55       46.39      6.95 o 
   6   3   5      118.60      117.17      4.02 o 
   7   3   5      238.99      248.25      9.79 o 
   8   3   5        3.98        2.56      2.04 o 
   9   3   5        5.05       -0.20      3.26 o 
  10   3   5        5.90        2.14      4.77 o 
  11   3   5        0.01       -1.08      6.32 o 
 -13   4   5        5.16       -0.64      8.21 o 
 -12   4   5       13.37        9.56      5.46 o 
 -11   4   5       16.66       14.21      3.87 o 
 -10   4   5        9.45        5.97      2.34 o 
  -9   4   5      135.02      147.89      4.78 o 
  -8   4   5       15.57       16.46      1.62 o 
  -7   4   5      257.42      287.39      6.15 o 
  -6   4   5       10.76       11.33      3.16 o 
  -5   4   5       32.30       33.56      1.52 o 
  -4   4   5      332.04      369.91      6.22 o 
  -3   4   5      108.32       98.38      2.23 o 
  -2   4   5      341.21      364.86     12.79 o 
  -1   4   5      326.36      371.27      4.63 o 
   0   4   5       53.88       60.30      1.52 o 
   1   4   5       34.02       34.35      1.10 o 
   2   4   5        0.61       -0.21      0.56 o 
   3   4   5      321.10      341.71     12.95 o 
   4   4   5       11.50        8.94      1.21 o 
   5   4   5      218.88      238.20      6.63 o 
   6   4   5        4.21        0.65      1.75 o 
   7   4   5       22.78       21.99      2.56 o 
   8   4   5      146.81      148.92      6.95 o 
   9   4   5       44.73       37.65      5.16 o 
  10   4   5       19.61       20.53      4.63 o 
  11   4   5        0.21       -0.41      6.21 o 
 -12   5   5       13.20       11.26      4.93 o 
 -11   5   5        0.14        1.91      2.86 o 
 -10   5   5        0.06        0.55      2.34 o 
  -9   5   5        6.62        3.07      1.87 o 
  -8   5   5       23.12       19.71      2.34 o 
  -7   5   5        8.47        6.34      1.62 o 
  -6   5   5       31.33       23.28      4.11 o 
  -5   5   5       53.93       52.57      2.15 o 
  -4   5   5        0.01       -0.99      0.99 o 
  -3   5   5       77.09       70.27      2.01 o 
  -2   5   5      272.71      304.77      4.67 o 
  -1   5   5        1.61        0.16      1.11 o 
   0   5   5        1.30        0.75      1.42 o 
   1   5   5       22.56       21.19      1.28 o 
   2   5   5       21.33       14.41      1.12 o 
   3   5   5        3.67        3.30      0.59 o 
   4   5   5        0.13        0.11      0.85 o 
   5   5   5      141.75      151.90      7.74 o 
   6   5   5        1.08        0.32      2.01 o 
   7   5   5       11.02       11.64      2.73 o 
   8   5   5       28.11       24.07      5.21 o 
   9   5   5       22.13       21.99      6.32 o 
  10   5   5        6.70       -1.07      5.12 o 
 -12   6   5       41.70       34.05      5.61 o 
 -11   6   5        5.92        2.61      3.63 o 
 -10   6   5        0.32        0.80      2.68 o 
  -9   6   5        0.01       -1.53      2.27 o 
  -8   6   5       11.73        8.53      2.53 o 
  -7   6   5       12.57       11.39      2.10 o 
  -6   6   5       33.65       35.17      3.63 o 
  -5   6   5        1.18       -0.38      1.89 o 
  -4   6   5       34.88       34.00      2.37 o 
  -3   6   5        9.95       11.01      1.44 o 
  -2   6   5       61.67       60.33      3.95 o 
  -1   6   5        0.08       -0.19      0.95 o 
   0   6   5       72.45       74.28      4.26 o 
   1   6   5        0.66        0.57      1.05 o 
   2   6   5       17.66       14.06      3.47 o 
   3   6   5       23.19       17.49      1.52 o 
   4   6   5      103.86      119.74      7.74 o 
   5   6   5        4.98        1.30      1.81 o 
   6   6   5       18.64       12.17      2.34 o 
   7   6   5       42.95       37.82      3.79 o 
   8   6   5        0.84       -4.64      4.64 o 
   9   6   5        2.25       -3.01      4.90 o 
  10   6   5        0.16       -2.53      6.95 o 
 -11   7   5        0.22        0.45      3.93 o 
 -10   7   5        8.70       10.43      3.26 o 
  -9   7   5        1.27       -0.03      2.57 o 
  -8   7   5        1.64        2.36      2.72 o 
  -7   7   5       38.03       29.37      6.95 o 
  -6   7   5        0.11       -2.68      2.68 o 
  -5   7   5      126.94      140.28      4.84 o 
  -4   7   5       51.85       55.34      7.26 o 
  -3   7   5       58.90       55.72      3.63 o 
  -2   7   5       54.14       61.15      3.10 o 
  -1   7   5        1.07        1.92      1.66 o 
   0   7   5        0.63       -0.63      2.21 o 
   1   7   5       14.61       12.95      2.04 o 
   2   7   5        2.94        0.71      1.75 o 
   3   7   5       63.77       60.31      3.19 o 
   4   7   5       16.66        9.32      2.65 o 
   5   7   5       13.07       16.70      4.42 o 
   6   7   5       34.77       38.57      5.05 o 
   7   7   5       10.10        8.60      3.46 o 
   8   7   5       17.99       14.64      5.60 o 
   9   7   5        4.99       -2.53      5.36 o 
 -10   8   5        1.43       -5.67      5.67 o 
  -9   8   5        3.91        2.55      3.67 o 
  -8   8   5        8.03        5.20      3.62 o 
  -7   8   5       25.28       24.99      9.00 o 
  -6   8   5       13.29       10.04      2.79 o 
  -5   8   5        1.05        0.78      3.00 o 
  -4   8   5        0.23        1.20      2.63 o 
  -3   8   5        6.22        5.49      2.68 o 
  -2   8   5        0.18        2.61      5.53 o 
  -1   8   5       35.43       37.55      3.01 o 
   0   8   5       15.77       15.66      3.47 o 
   1   8   5       27.12       25.30      2.84 o 
   2   8   5       96.79      105.26      4.54 o 
   3   8   5        8.72        7.07      2.50 o 
   4   8   5        2.46        2.53      4.11 o 
   5   8   5        2.19        4.80      3.33 o 
   6   8   5       19.82       12.23      4.11 o 
   7   8   5        2.67        5.86      4.00 o 
   8   8   5        6.82        3.59      5.43 o 
  -9   9   5        0.00        3.32      5.20 o 
  -8   9   5        0.11        1.15      8.84 o 
  -7   9   5       17.33       10.15      3.79 o 
  -6   9   5        2.05        1.99      3.57 o 
  -5   9   5        4.10        1.26      3.32 o 
  -4   9   5        0.12        0.27      2.68 o 
  -3   9   5       49.08       44.14      3.73 o 
  -2   9   5       25.06       26.58      7.58 o 
  -1   9   5        0.63        4.26      3.63 o 
   0   9   5        0.70        0.66      2.43 o 
   1   9   5       28.45       27.67      3.33 o 
   2   9   5       31.04       20.48      4.90 o 
   3   9   5        9.28        2.53      3.68 o 
   4   9   5       25.46       24.86      4.58 o 
   5   9   5        5.73        1.30      3.19 o 
   6   9   5        3.00        2.05      3.80 o 
   7   9   5        0.12       -3.17      6.32 o 
  -7  10   5       20.78       23.06      6.07 o 
  -6  10   5        3.02        4.52      4.31 o 
  -5  10   5        3.75        6.93      6.47 o 
  -4  10   5        7.18       14.72      6.16 o 
  -3  10   5        0.11        1.80      3.79 o 
  -2  10   5       10.69       15.21      4.90 o 
  -1  10   5        2.55        1.50      3.10 o 
   0  10   5       24.97       24.65      6.63 o 
   1  10   5        1.77        8.03      8.69 o 
   2  10   5       13.37        6.52      6.47 o 
   3  10   5       36.95       41.03      5.26 o 
   4  10   5        6.87        5.90      4.49 o 
   5  10   5        7.65       14.59      5.77 o 
  -5  11   5        0.07        1.03      7.28 o 
  -4  11   5       14.42       20.54      5.57 o 
  -3  11   5        1.01       -0.92      4.35 o 
  -2  11   5        0.00       -4.70      4.70 o 
  -1  11   5        7.74       10.45      5.57 o 
   0  11   5        0.38       -3.53      5.07 o 
   1  11   5       19.04       20.00      5.68 o 
   2  11   5       32.78       30.07      6.07 o 
 -14   0   6        0.20       10.11      7.90 o 
 -13   0   6       30.79       48.01     12.63 o 
 -12   0   6        0.01       -6.95      8.21 o 
 -11   0   6       33.38       28.42      6.63 o 
 -10   0   6      398.31      468.68     25.90 o 
  -9   0   6       47.27       49.27      4.11 o 
  -8   0   6        0.15        1.58      2.53 o 
  -7   0   6       26.35       21.48      2.21 o 
  -6   0   6      129.38      156.33      4.42 o 
  -5   0   6       49.76       52.11      2.53 o 
  -4   0   6       62.85       65.69      2.53 o 
  -3   0   6        2.71        0.95      0.63 o 
  -2   0   6       57.77       42.32      1.58 o 
  -1   0   6      223.76      261.50      5.37 o 
   0   0   6     2906.75     3174.35     57.48 o 
   1   0   6        7.20        8.21      0.95 o 
   2   0   6       75.27       54.01      2.21 o 
   3   0   6       12.10       13.90      1.89 o 
   4   0   6      291.44      319.30      8.21 o 
   5   0   6     1012.96     1072.86     24.63 o 
   6   0   6       73.96       69.17      3.79 o 
   7   0   6        0.21        1.58      1.89 o 
   8   0   6       72.03       86.22      6.95 o 
   9   0   6       91.89       79.27      7.90 o 
  10   0   6       27.13       29.37      7.26 o 
  11   0   6        7.19       10.11      6.63 o 
 -13   1   6       33.19       36.54     14.05 o 
 -12   1   6        1.98        3.77      5.49 o 
 -11   1   6       22.32       21.53      5.31 o 
 -10   1   6        0.50       -0.25      2.05 o 
  -9   1   6       34.33       29.63      2.34 o 
  -8   1   6       29.25       27.21      2.21 o 
  -7   1   6        0.28       -1.21      1.21 o 
  -6   1   6       29.18       26.00      1.28 o 
  -5   1   6       10.36        8.44      1.11 o 
  -4   1   6      124.69      139.13      2.68 o 
  -3   1   6       12.36       13.15      0.89 o 
  -2   1   6       98.38       89.71      1.79 o 
  -1   1   6      327.09      338.54      5.53 o 
   0   1   6      177.06      202.44      2.88 o 
   1   1   6        3.30        2.42      0.53 o 
   2   1   6        0.06        3.35      0.76 o 
   3   1   6       64.15       67.73      1.89 o 
   4   1   6        3.80        1.33      0.99 o 
   5   1   6      267.25      284.46      6.16 o 
   6   1   6       18.53       19.25      6.95 o 
   7   1   6      255.15      260.37      7.11 o 
   8   1   6        1.33        0.41      2.27 o 
   9   1   6       21.15       12.83      8.05 o 
  10   1   6       24.74       27.77      6.14 o 
  11   1   6        2.47       -5.14      5.14 o 
 -13   2   6        4.05        1.24      7.42 o 
 -12   2   6        5.52        2.07      4.17 o 
 -11   2   6        0.05       -1.89      3.90 o 
 -10   2   6       16.02        9.52      2.37 o 
  -9   2   6       41.98       39.55      3.00 o 
  -8   2   6        1.30        0.11      1.21 o 
  -7   2   6       29.99       22.41      1.52 o 
  -6   2   6       38.93       33.02      3.32 o 
  -5   2   6        8.07        9.14      1.26 o 
  -4   2   6      113.01      118.60      2.46 o 
  -3   2   6        0.95        1.26      0.79 o 
  -2   2   6        2.18        1.58      0.95 o 
  -1   2   6       25.61       18.51      1.12 o 
   0   2   6       15.47       19.14      0.85 o 
   1   2   6      398.02      420.05      6.47 o 
   2   2   6       24.95       25.30      1.05 o 
   3   2   6       43.99       42.29      1.58 o 
   4   2   6        1.10        2.53      0.95 o 
   5   2   6       70.63       71.45      7.42 o 
   6   2   6      173.84      203.03      5.68 o 
   7   2   6       28.08       23.18      2.34 o 
   8   2   6      123.05      136.83     10.90 o 
   9   2   6       19.15       24.35      4.84 o 
  10   2   6       10.93       10.75      5.12 o 
  11   2   6        9.38        5.06      4.48 o 
 -13   3   6       14.99       20.69      6.56 o 
 -12   3   6        0.02       -4.01      4.57 o 
 -11   3   6       32.99       35.51      9.32 o 
 -10   3   6        0.00        0.95      2.53 o 
  -9   3   6        1.63        4.74      2.01 o 
  -8   3   6       26.40       17.18      2.11 o 
  -7   3   6       19.85       15.48      1.75 o 
  -6   3   6        0.22       -0.13      1.05 o 
  -5   3   6      136.54      133.18      3.19 o 
  -4   3   6        1.63        2.08      0.95 o 
  -3   3   6       13.64       14.90      0.99 o 
  -2   3   6      394.74      402.02     12.63 o 
  -1   3   6       34.50       31.59      1.34 o 
   0   3   6      202.92      196.04      7.90 o 
   1   3   6       18.18       16.50      1.26 o 
   2   3   6        2.47        2.48      0.76 o 
   3   3   6       17.95       17.96      1.74 o 
   4   3   6       16.81       16.05      1.66 o 
   5   3   6      189.70      183.62      5.68 o 
   6   3   6      175.16      200.86     10.42 o 
   7   3   6        2.35        3.07      1.89 o 
   8   3   6       55.04       52.69      7.74 o 
   9   3   6       30.34       37.87      5.30 o 
  10   3   6       19.98       14.62      5.84 o 
 -13   4   6        0.16        1.14      5.01 o 
 -12   4   6       40.28       40.12      5.60 o 
 -11   4   6        9.21        8.51      4.58 o 
 -10   4   6        2.53        0.83      2.29 o 
  -9   4   6       55.06       49.01      7.26 o 
  -8   4   6       79.06       79.05      3.39 o 
  -7   4   6       16.05       12.98      1.97 o 
  -6   4   6       72.37       75.19      2.43 o 
  -5   4   6       42.13       35.84      1.81 o 
  -4   4   6        1.58        1.08      0.76 o 
  -3   4   6      271.81      318.78      5.22 o 
  -2   4   6      226.80      241.15      3.87 o 
  -1   4   6        0.92       -0.16      0.67 o 
   0   4   6      181.98      186.24      6.47 o 
   1   4   6       15.04       15.59      1.58 o 
   2   4   6        7.00        5.47      0.81 o 
   3   4   6       50.75       43.43      1.87 o 
   4   4   6      238.03      248.97      6.19 o 
   5   4   6      199.46      220.77      6.21 o 
   6   4   6       30.22       28.62      2.90 o 
   7   4   6      104.59      126.13      8.84 o 
   8   4   6        0.78        0.70      5.53 o 
   9   4   6       48.45       49.10      6.47 o 
  10   4   6        5.91        5.87      6.24 o 
 -12   5   6        0.14       -0.39      4.30 o 
 -11   5   6        7.39       -0.73      4.15 o 
 -10   5   6        0.16        3.23      7.11 o 
  -9   5   6        8.38        6.53      2.48 o 
  -8   5   6        1.01        0.81      1.91 o 
  -7   5   6       68.49       74.75      5.37 o 
  -6   5   6      282.84      317.19     15.79 o 
  -5   5   6       15.85       12.92      2.68 o 
  -4   5   6       22.94       20.45      1.58 o 
  -3   5   6      167.11      162.34      3.57 o 
  -2   5   6       73.46       81.46      3.00 o 
  -1   5   6      164.51      179.09      3.33 o 
   0   5   6      112.33      115.10      2.68 o 
   1   5   6       62.32       61.67      1.62 o 
   2   5   6       38.50       40.63      1.41 o 
   3   5   6        3.31        3.25      0.63 o 
   4   5   6        4.36        4.91      1.34 o 
   5   5   6        0.25        1.58      1.75 o 
   6   5   6       24.57       22.90      3.32 o 
   7   5   6       84.74       89.11      8.69 o 
   8   5   6       22.92       30.72      6.32 o 
   9   5   6        0.94        1.09      4.84 o 
  10   5   6        0.75       -1.42      7.11 o 
 -12   6   6        2.00        1.95     11.05 o 
 -11   6   6       11.50        9.09      4.26 o 
 -10   6   6       13.24       15.96      3.95 o 
  -9   6   6        8.42        4.17      3.01 o 
  -8   6   6        0.23        2.46      2.23 o 
  -7   6   6       87.49       84.58     12.32 o 
  -6   6   6      116.42      137.64     12.32 o 
  -5   6   6       64.99       67.18      6.16 o 
  -4   6   6       87.48       86.48      5.05 o 
  -3   6   6        2.22        0.81      0.99 o 
  -2   6   6        2.76        0.95      1.58 o 
  -1   6   6        0.18        0.51      1.05 o 
   0   6   6        0.61        1.61      1.28 o 
   1   6   6       21.00       18.57      1.66 o 
   2   6   6      106.05      110.59      3.64 o 
   3   6   6      118.48      133.12      4.02 o 
   4   6   6       28.12       26.02      2.84 o 
   5   6   6       68.70       71.72      3.85 o 
   6   6   6       15.96       14.08      5.21 o 
   7   6   6       18.74       22.75      4.23 o 
   8   6   6        4.71       -3.03      4.99 o 
   9   6   6        0.02       -1.42      4.91 o 
 -11   7   6        0.00       -0.12      3.97 o 
 -10   7   6        4.81       -0.95      3.33 o 
  -9   7   6        0.00       -2.72      2.72 o 
  -8   7   6        2.12       -1.40      3.00 o 
  -7   7   6        0.82        0.39      2.34 o 
  -6   7   6       15.88       14.66      2.39 o 
  -5   7   6       15.58        9.71      3.16 o 
  -4   7   6        4.40        6.95      2.11 o 
  -3   7   6       57.78       54.37      2.73 o 
  -2   7   6       78.64       84.82      4.90 o 
  -1   7   6      121.64      138.83      8.05 o 
   0   7   6        9.99        5.05      1.75 o 
   1   7   6       35.07       31.49      4.11 o 
   2   7   6       15.31       15.43      2.34 o 
   3   7   6        0.02       -0.82      2.20 o 
   4   7   6       70.15       78.57      9.16 o 
   5   7   6        0.70        2.05      2.90 o 
   6   7   6        0.72        2.00      3.19 o 
   7   7   6        0.65        3.80      3.56 o 
   8   7   6       31.39       30.32      6.65 o 
 -10   8   6        4.81       -3.47      4.54 o 
  -9   8   6        5.78        2.11      8.21 o 
  -8   8   6       12.09       13.78      5.68 o 
  -7   8   6       15.22       15.18      3.48 o 
  -6   8   6        0.03       -0.25      2.45 o 
  -5   8   6        0.00        2.03      2.36 o 
  -4   8   6       79.18       73.60      9.63 o 
  -3   8   6      136.77      140.04      6.36 o 
  -2   8   6        3.90        0.25      4.26 o 
  -1   8   6       29.31       26.09      7.74 o 
   0   8   6        8.33        6.38      4.90 o 
   1   8   6       16.35       18.45      2.78 o 
   2   8   6      136.24      145.40      5.78 o 
   3   8   6       17.92       18.12      4.58 o 
   4   8   6        0.85        2.57      3.03 o 
   5   8   6        4.17        7.07      3.23 o 
   6   8   6        5.19        9.82      4.13 o 
   7   8   6        0.07       -4.97      5.07 o 
  -8   9   6        4.40       11.35      7.72 o 
  -7   9   6        3.40        2.16      3.83 o 
  -6   9   6       37.00       33.91     14.21 o 
  -5   9   6        8.86       10.33      5.21 o 
  -4   9   6        0.14       -3.04      3.04 o 
  -3   9   6       47.21       52.99      4.26 o 
  -2   9   6        3.67        1.55      2.78 o 
  -1   9   6        5.30        6.67      3.00 o 
   0   9   6        0.38       -2.90      2.90 o 
   1   9   6       97.60      123.95      6.26 o 
   2   9   6        1.01        3.49      7.26 o 
   3   9   6        0.08        1.46      4.90 o 
   4   9   6       22.19       28.80      4.97 o 
   5   9   6       12.62       15.38      4.45 o 
   6   9   6        5.67       15.43      5.39 o 
  -7  10   6        1.98       -0.72      8.37 o 
  -6  10   6        0.00        5.85      6.60 o 
  -5  10   6       25.70       28.11      7.55 o 
  -4  10   6        3.76        3.61      3.79 o 
  -3  10   6        5.07       10.36      8.21 o 
  -2  10   6       14.00       13.07      4.02 o 
  -1  10   6       38.59       46.23      5.21 o 
   0  10   6        0.78        5.73      4.67 o 
   1  10   6       19.78       21.57      5.30 o 
   2  10   6        0.57        4.25      6.00 o 
   3  10   6        0.29       -4.25      4.25 o 
   4  10   6        5.69        2.60      5.02 o 
  -3  11   6        2.87       -4.48      5.16 o 
  -2  11   6        7.96       11.86      9.47 o 
  -1  11   6       29.68       36.48      8.54 o 
   0  11   6        0.18        0.91      5.37 o 
   1  11   6        5.10        0.88      4.61 o 
 -13   1   7        9.18        8.04      5.84 o 
 -12   1   7        3.82        3.40      5.73 o 
 -11   1   7        1.30        6.87      4.35 o 
 -10   1   7       17.53       16.13      2.68 o 
  -9   1   7      130.51      148.53      5.35 o 
  -8   1   7       68.13       70.30      3.68 o 
  -7   1   7        8.43        5.04      1.58 o 
  -6   1   7        1.35        0.28      0.81 o 
  -5   1   7       90.49       79.05      3.32 o 
  -4   1   7        7.99        5.05      0.89 o 
  -3   1   7        1.68        0.54      0.76 o 
  -2   1   7        3.56        2.21      1.26 o 
  -1   1   7      319.76      322.90      5.08 o 
   0   1   7       45.02       43.30      1.58 o 
   1   1   7        1.23       -0.54      0.76 o 
   2   1   7      215.38      235.55      4.00 o 
   3   1   7      112.42      111.86      2.65 o 
   4   1   7       71.56       73.71      2.43 o 
   5   1   7       42.50       43.83      2.27 o 
   6   1   7      283.11      308.48      7.46 o 
   7   1   7       14.27       11.00      2.20 o 
   8   1   7       21.09       19.71      3.49 o 
   9   1   7        1.11        5.06      4.45 o 
  10   1   7       25.59       22.88      4.91 o 
 -13   2   7       38.99       47.41      7.42 o 
 -12   2   7        6.06       13.33      8.69 o 
 -11   2   7       26.79       17.07      6.79 o 
 -10   2   7       34.23       33.92      3.85 o 
  -9   2   7       25.18       14.86      2.34 o 
  -8   2   7        6.73        5.24      1.58 o 
  -7   2   7        0.90       -0.29      1.28 o 
  -6   2   7      182.39      192.67      4.58 o 
  -5   2   7        0.83       -0.99      0.99 o 
  -4   2   7       16.59       16.04      0.99 o 
  -3   2   7       65.20       60.25      2.68 o 
  -2   2   7       19.55       14.79      1.21 o 
  -1   2   7       79.60       73.31      2.20 o 
   0   2   7      756.26      840.64     15.95 o 
   1   2   7       51.02       51.70      1.62 o 
   2   2   7       87.34       89.95      2.27 o 
   3   2   7       32.28       34.73      1.89 o 
   4   2   7      384.92      415.12      7.30 o 
   5   2   7      142.94      151.58      7.42 o 
   6   2   7       36.32       37.20      2.56 o 
   7   2   7       60.82       62.24      6.00 o 
   8   2   7        2.03        6.02      3.56 o 
   9   2   7       23.89       31.58      6.86 o 
  10   2   7       12.65       16.13      5.07 o 
 -13   3   7        1.18        1.99      5.12 o 
 -12   3   7        2.86        3.98      5.05 o 
 -11   3   7        0.78        2.68      4.26 o 
 -10   3   7       17.97       11.99      3.10 o 
  -9   3   7      111.35      133.95      4.99 o 
  -8   3   7       49.43       47.64      2.96 o 
  -7   3   7        8.94        3.89      1.44 o 
  -6   3   7        4.98        5.05      2.21 o 
  -5   3   7        2.96        2.02      1.05 o 
  -4   3   7      121.88      123.08      2.78 o 
  -3   3   7        7.01        4.85      0.79 o 
  -2   3   7      133.29      124.61      3.33 o 
  -1   3   7      198.13      233.58      9.47 o 
   0   3   7      289.14      297.29      9.00 o 
   1   3   7       28.14       22.55      3.00 o 
   2   3   7        0.02        0.79      0.81 o 
   3   3   7       52.49       60.07      2.53 o 
   4   3   7      398.17      424.65     18.32 o 
   5   3   7       63.20       66.04      5.37 o 
   6   3   7        7.59        1.01      2.11 o 
   7   3   7      193.03      217.52      8.05 o 
   8   3   7       50.92       53.88      4.18 o 
   9   3   7       26.11       27.00      5.67 o 
  10   3   7        7.14       10.71      9.95 o 
 -12   4   7        4.05       -1.55      4.42 o 
 -11   4   7        3.32       -0.55      3.72 o 
 -10   4   7        8.69        0.36      2.44 o 
  -9   4   7        0.47        3.88      2.27 o 
  -8   4   7        0.13        1.16      1.75 o 
  -7   4   7       84.88       88.48      3.47 o 
  -6   4   7       17.68       16.11      1.89 o 
  -5   4   7       48.26       49.72      5.53 o 
  -4   4   7      148.08      153.47      3.33 o 
  -3   4   7       19.96       17.55      1.28 o 
  -2   4   7        0.00       -0.46      0.99 o 
  -1   4   7        0.35       -0.45      0.76 o 
   0   4   7       18.89       16.37      1.05 o 
   1   4   7       25.14       22.13      1.74 o 
   2   4   7      212.55      216.43      4.26 o 
   3   4   7        0.66        1.82      0.60 o 
   4   4   7       17.72       16.44      1.81 o 
   5   4   7       55.77       67.03      3.16 o 
   6   4   7       10.58       10.56      2.34 o 
   7   4   7        7.39        4.86      2.78 o 
   8   4   7       12.19        4.41      3.41 o 
   9   4   7       15.70        6.87      5.35 o 
 -12   5   7       34.30       46.36     13.58 o 
 -11   5   7        0.24       -1.37      3.49 o 
 -10   5   7        0.91        2.69      3.08 o 
  -9   5   7        0.00        0.81      2.33 o 
  -8   5   7       15.78       15.84      4.58 o 
  -7   5   7       27.31       26.26      3.00 o 
  -6   5   7       10.45       10.66      2.37 o 
  -5   5   7       16.73       13.24      1.66 o 
  -4   5   7      226.97      245.78      5.12 o 
  -3   5   7      273.06      287.24      5.67 o 
  -2   5   7      145.50      172.89      4.90 o 
  -1   5   7        7.69        9.97      0.99 o 
   0   5   7       48.52       45.16      1.62 o 
   1   5   7        0.01       -1.11      1.11 o 
   2   5   7      291.41      312.01     13.74 o 
   3   5   7        0.00       -0.63      1.13 o 
   4   5   7        6.27        6.74      3.00 o 
   5   5   7       31.06       23.44      2.90 o 
   6   5   7       32.64       33.56      8.21 o 
   7   5   7       33.11       38.31      4.00 o 
   8   5   7        4.50        3.34      3.55 o 
   9   5   7       12.12        3.79      5.59 o 
 -11   6   7        1.38        1.36      4.57 o 
 -10   6   7        9.12       10.75      4.90 o 
  -9   6   7        5.78        1.53      4.26 o 
  -8   6   7        8.33        6.88      2.68 o 
  -7   6   7        2.24       -0.62      2.15 o 
  -6   6   7        1.05        2.61      1.75 o 
  -5   6   7        0.23        1.72      1.75 o 
  -4   6   7        3.77        3.63      2.37 o 
  -3   6   7       13.29       11.64      2.53 o 
  -2   6   7       51.90       58.71      4.74 o 
  -1   6   7       39.98       32.94      2.05 o 
   0   6   7       33.55       28.85      1.97 o 
   1   6   7       47.57       52.61      2.68 o 
   2   6   7       39.32       34.45      2.68 o 
   3   6   7        1.51        1.63      3.95 o 
   4   6   7       25.77       22.60      4.58 o 
   5   6   7        6.17        9.67      3.26 o 
   6   6   7       21.90       19.66      4.40 o 
   7   6   7       47.40       43.17     13.90 o 
   8   6   7        1.01        4.81      5.04 o 
 -10   7   7       17.39       17.46      4.55 o 
  -9   7   7        1.43       -2.06      3.10 o 
  -8   7   7        1.96        1.72      2.63 o 
  -7   7   7       11.43       12.81      2.72 o 
  -6   7   7       75.31       87.33      6.63 o 
  -5   7   7        3.14        4.76      2.57 o 
  -4   7   7       33.73       33.52      3.23 o 
  -3   7   7       15.89       13.22      1.89 o 
  -2   7   7        0.63        0.56      1.89 o 
  -1   7   7       45.47       39.60      3.47 o 
   0   7   7        7.39        4.45      2.34 o 
   1   7   7        0.04        3.19      2.11 o 
   2   7   7        9.07        2.80      2.44 o 
   3   7   7        5.40        9.73      4.58 o 
   4   7   7       64.44       70.72      4.02 o 
   5   7   7        9.34       12.49      3.33 o 
   6   7   7        2.86       -0.83      3.79 o 
   7   7   7        4.29        4.11      5.02 o 
  -9   8   7        1.02       -2.31      3.77 o 
  -8   8   7        0.14        0.21      3.70 o 
  -7   8   7       20.89       20.68      4.64 o 
  -6   8   7       31.60       23.03      9.63 o 
  -5   8   7        8.28        9.46      4.77 o 
  -4   8   7        0.82        1.01      3.15 o 
  -3   8   7       10.70        6.20      2.88 o 
  -2   8   7       35.51       41.00      4.32 o 
  -1   8   7       18.46       20.61      3.55 o 
   0   8   7        2.83       -2.34      2.34 o 
   1   8   7        4.96        5.68      3.36 o 
   2   8   7       19.98       15.87      9.63 o 
   3   8   7       11.71       16.91      7.42 o 
   4   8   7        0.61        0.57      3.33 o 
   5   8   7        0.69        1.82      3.95 o 
   6   8   7       12.63       12.42      4.93 o 
  -8   9   7        2.14        2.12      6.58 o 
  -7   9   7        0.00        0.89      4.90 o 
  -6   9   7        0.39       -3.05      3.67 o 
  -5   9   7        1.88        1.92      3.61 o 
  -4   9   7        2.77        4.38      4.63 o 
  -3   9   7        0.13       -2.13      3.87 o 
  -2   9   7       24.42       19.28      4.00 o 
  -1   9   7        4.85        5.05      3.35 o 
   0   9   7        0.07       -0.79      4.02 o 
   1   9   7        3.55        4.45      4.48 o 
   2   9   7        6.64        5.79      4.90 o 
   3   9   7        1.03       -0.06      4.17 o 
   4   9   7       14.21        1.07      4.38 o 
   5   9   7        4.91        5.52      4.45 o 
  -6  10   7        1.02       -4.66     11.05 o 
  -5  10   7        3.74        3.67      5.54 o 
  -4  10   7       15.97       16.77      6.19 o 
  -3  10   7        0.48        0.19      4.99 o 
  -2  10   7        5.47        9.47      4.35 o 
  -1  10   7       18.67       21.34      5.87 o 
   0  10   7       32.32       27.30      5.57 o 
   1  10   7        2.24       -0.13      4.73 o 
   2  10   7       11.03       13.90      5.53 o 
   3  10   7       17.40       14.51      5.01 o 
 -13   0   8       24.77       23.37      7.90 o 
 -12   0   8        5.23        5.68      6.00 o 
 -11   0   8        1.33       -0.32      5.68 o 
 -10   0   8       86.42       89.69      6.95 o 
  -9   0   8        0.01        3.79      3.16 o 
  -8   0   8       29.60       24.95      3.79 o 
  -7   0   8       70.87       70.11      5.37 o 
  -6   0   8       59.02       57.48      4.11 o 
  -5   0   8        0.85        0.95      0.95 o 
  -4   0   8      426.81      460.79     15.16 o 
  -3   0   8      855.62      900.73     22.42 o 
  -2   0   8        0.84        0.63      0.95 o 
  -1   0   8        2.49        3.47      1.26 o 
   0   0   8      101.74      103.27      4.42 o 
   1   0   8      492.64      581.43     15.79 o 
   2   0   8       83.24       79.59      3.47 o 
   3   0   8       28.58       32.53      2.53 o 
   4   0   8      111.67      114.96      5.05 o 
   5   0   8      162.08      152.54      7.58 o 
   6   0   8      186.04      218.55      8.53 o 
   7   0   8       10.09        5.05      3.79 o 
   8   0   8       24.04       17.69      7.90 o 
   9   0   8        3.30       14.53      7.58 o 
  10   0   8        0.57       -6.63     10.11 o 
 -13   1   8        0.30       -5.05      6.95 o 
 -12   1   8        0.03       -4.13      6.47 o 
 -11   1   8        1.32        0.97      4.25 o 
 -10   1   8        6.74        0.58      2.57 o 
  -9   1   8       69.05       69.81      3.80 o 
  -8   1   8       16.55       17.54      2.46 o 
  -7   1   8       22.16       25.32      2.50 o 
  -6   1   8       16.69       12.21      1.56 o 
  -5   1   8       81.70       78.55      2.80 o 
  -4   1   8       19.50       14.41      1.12 o 
  -3   1   8       22.63       28.20      1.52 o 
  -2   1   8        1.37        0.99      0.79 o 
  -1   1   8       91.33       97.17      3.13 o 
   0   1   8      133.84      141.78      4.32 o 
   1   1   8      207.23      227.77      7.90 o 
   2   1   8      139.69      143.71      3.26 o 
   3   1   8        0.11       -0.53      0.99 o 
   4   1   8      445.11      495.41     18.32 o 
   5   1   8      117.00      122.25      4.09 o 
   6   1   8       11.88        7.60      4.74 o 
   7   1   8       27.87       27.82      3.35 o 
   8   1   8        5.74        2.95      3.95 o 
   9   1   8       12.41       16.14      4.84 o 
 -13   2   8        3.32        7.68      5.47 o 
 -12   2   8       23.47       21.83      6.30 o 
 -11   2   8        0.12       -1.16      4.63 o 
 -10   2   8        0.43       -1.92      2.68 o 
  -9   2   8      109.90      140.31      5.57 o 
  -8   2   8       59.83       68.36      3.55 o 
  -7   2   8       14.86       16.64      2.11 o 
  -6   2   8       84.51       86.04      3.00 o 
  -5   2   8       80.24       91.34      5.21 o 
  -4   2   8        1.71        0.95      0.95 o 
  -3   2   8       25.37       20.18      1.66 o 
  -2   2   8      140.01      130.22      3.68 o 
  -1   2   8      216.27      229.29      5.12 o 
   0   2   8      286.16      275.22      6.37 o 
   1   2   8       70.74       80.10      2.39 o 
   2   2   8      285.24      301.26      5.69 o 
   3   2   8        4.41        4.56      1.26 o 
   4   2   8        0.96       -0.11      1.28 o 
   5   2   8       86.51       90.76      3.79 o 
   6   2   8       48.30       54.85      8.21 o 
   7   2   8        7.43        5.46      2.78 o 
   8   2   8       10.49        9.89      4.63 o 
   9   2   8        5.73        5.19      8.53 o 
 -12   3   8        1.75       -5.20      5.20 o 
 -11   3   8       17.80       19.73      5.57 o 
 -10   3   8        0.00        3.56      3.29 o 
  -9   3   8        5.84        2.01      2.43 o 
  -8   3   8       17.06       16.54      2.11 o 
  -7   3   8       33.13       31.78      3.63 o 
  -6   3   8        9.43       10.70      1.87 o 
  -5   3   8      260.52      274.59      5.69 o 
  -4   3   8        4.95        4.08      0.87 o 
  -3   3   8       56.75       57.24      3.63 o 
  -2   3   8      157.38      175.89      4.90 o 
  -1   3   8       13.39       13.14      1.58 o 
   0   3   8       16.68       15.39      2.05 o 
   1   3   8        0.08        0.88      1.11 o 
   2   3   8       65.47       66.01      2.34 o 
   3   3   8        8.06        3.28      1.34 o 
   4   3   8       47.64       43.82      2.56 o 
   5   3   8        6.77        9.39      2.15 o 
   6   3   8        1.76       -0.40      2.34 o 
   7   3   8       14.70       14.68      5.68 o 
   8   3   8       23.51       25.76      5.30 o 
   9   3   8       21.63       18.11      6.52 o 
 -12   4   8       18.18       19.85      8.84 o 
 -11   4   8       29.30       32.09      5.58 o 
 -10   4   8       30.07       28.71      4.58 o 
  -9   4   8       76.21       68.99      3.79 o 
  -8   4   8       41.13       42.11      2.78 o 
  -7   4   8        2.18        2.42      1.74 o 
  -6   4   8       41.40       38.34      2.73 o 
  -5   4   8      135.37      153.85      5.53 o 
  -4   4   8       18.88       14.97      2.05 o 
  -3   4   8       39.67       34.77      2.34 o 
  -2   4   8      488.41      553.36     15.79 o 
  -1   4   8        9.26        6.55      1.56 o 
   0   4   8       52.18       58.05      2.19 o 
   1   4   8       38.97       40.78      1.98 o 
   2   4   8      168.97      184.25      7.26 o 
   3   4   8        4.52        3.26      1.13 o 
   4   4   8      278.75      303.31      7.01 o 
   5   4   8        0.00       -2.04      2.04 o 
   6   4   8      148.71      171.15      6.14 o 
   7   4   8       87.49       92.04      8.53 o 
   8   4   8      129.65      159.38      9.47 o 
   9   4   8        0.50        3.67      5.02 o 
 -12   5   8        2.72        2.73      7.24 o 
 -11   5   8       13.24       14.45      5.54 o 
 -10   5   8        3.73        1.43      3.36 o 
  -9   5   8       35.41       31.49      6.00 o 
  -8   5   8        0.40        3.21      3.01 o 
  -7   5   8        4.40        3.21      2.20 o 
  -6   5   8       38.93       37.35      3.00 o 
  -5   5   8        9.00        2.91      1.66 o 
  -4   5   8      210.94      247.56      5.69 o 
  -3   5   8      155.64      174.83      4.90 o 
  -2   5   8       37.78       39.47      3.47 o 
  -1   5   8        5.90        4.74      1.38 o 
   0   5   8        0.26        0.22      1.89 o 
   1   5   8        6.15        2.42      1.41 o 
   2   5   8       10.95        8.44      1.62 o 
   3   5   8       51.74       48.58      3.33 o 
   4   5   8        0.11       -0.79      2.23 o 
   5   5   8       12.31       10.71      2.43 o 
   6   5   8        2.66        2.64      2.50 o 
   7   5   8       94.26      107.63      6.75 o 
   8   5   8       10.02        3.77      5.24 o 
 -11   6   8        0.05       -4.67      4.67 o 
 -10   6   8       17.37       22.10      4.38 o 
  -9   6   8        2.58        1.69      3.49 o 
  -8   6   8        1.54        4.11      3.32 o 
  -7   6   8      179.44      224.73      7.42 o 
  -6   6   8        3.54        0.63      2.27 o 
  -5   6   8        1.54        1.67      2.34 o 
  -4   6   8       49.54       51.14      3.15 o 
  -3   6   8        6.78        5.47      3.95 o 
  -2   6   8        0.21       -0.28      4.11 o 
  -1   6   8       27.61       28.65      2.15 o 
   0   6   8       91.72      104.17     12.32 o 
   1   6   8        5.80        5.43      2.20 o 
   2   6   8       27.89       22.87      9.00 o 
   3   6   8       47.44       49.06      7.58 o 
   4   6   8       66.72       72.53      9.79 o 
   5   6   8        3.04        2.90      3.19 o 
   6   6   8       54.58       50.76      6.16 o 
   7   6   8        7.79       -1.26      5.49 o 
 -10   7   8       10.05        4.69      6.16 o 
  -9   7   8        9.11        5.25      5.05 o 
  -8   7   8       20.24       23.74      4.44 o 
  -7   7   8       14.42       11.60      3.36 o 
  -6   7   8        9.38       10.26      3.57 o 
  -5   7   8       31.86       32.22      4.71 o 
  -4   7   8        0.00       -0.72      2.53 o 
  -3   7   8        9.87        9.47      2.68 o 
  -2   7   8       28.23       37.63      3.78 o 
  -1   7   8        1.20        4.91      2.43 o 
   0   7   8       16.34       14.40      2.73 o 
   1   7   8       10.53        7.20      3.33 o 
   2   7   8      103.70      135.64      9.32 o 
   3   7   8        0.12        1.36      3.19 o 
   4   7   8        0.42       -3.06      3.23 o 
   5   7   8        7.43       14.09      3.78 o 
   6   7   8        0.62       -1.67      3.72 o 
  -9   8   8        2.27        7.05      4.71 o 
  -8   8   8        3.10       -1.11     10.90 o 
  -7   8   8       42.00       46.59      5.47 o 
  -6   8   8        3.06        3.52      4.14 o 
  -5   8   8       15.54       24.12      5.05 o 
  -4   8   8        8.45        8.78      4.40 o 
  -3   8   8        8.14        7.66      4.42 o 
  -2   8   8       39.00       31.74      3.80 o 
  -1   8   8        6.14        7.43      5.21 o 
   0   8   8        2.31        9.30      7.42 o 
   1   8   8        0.28        5.74      5.05 o 
   2   8   8        0.54        1.68      3.95 o 
   3   8   8        4.96        6.39      3.95 o 
   4   8   8        4.13        0.70      4.15 o 
   5   8   8        0.06        3.39      4.46 o 
  -7   9   8        0.80       -4.74      4.74 o 
  -6   9   8        8.81        4.57      3.70 o 
  -5   9   8        7.26       -0.72      5.53 o 
  -4   9   8       18.87       14.63     15.48 o 
  -3   9   8        0.64        3.04      4.25 o 
  -2   9   8        9.88        9.81      3.72 o 
  -1   9   8        1.45        1.56      4.00 o 
   0   9   8       33.24       34.80      5.24 o 
   1   9   8        6.92       10.31      4.13 o 
   2   9   8        3.20        5.84      4.44 o 
   3   9   8        3.92        3.29      4.55 o 
   4   9   8        4.84        3.68      5.39 o 
  -4  10   8        4.54        9.47      6.00 o 
  -3  10   8        0.31        3.59      5.39 o 
  -2  10   8        2.61        2.19      5.05 o 
  -1  10   8       12.06       12.59      4.91 o 
   0  10   8       34.47       36.29      6.07 o 
   1  10   8        0.00        0.41      4.84 o 
 -12   1   9        9.57        7.22      5.35 o 
 -11   1   9        9.61        9.69      5.14 o 
 -10   1   9        2.59        0.08      2.20 o 
  -9   1   9        7.04        5.97      2.50 o 
  -8   1   9       21.72       21.03      2.68 o 
  -7   1   9      130.28      140.14      7.42 o 
  -6   1   9        0.01       -1.46      1.75 o 
  -5   1   9        3.38        2.91      1.05 o 
  -4   1   9       19.84       17.94      1.58 o 
  -3   1   9       16.08       10.68      1.44 o 
  -2   1   9      254.28      242.82      5.61 o 
  -1   1   9       22.05       18.23      1.75 o 
   0   1   9       18.33       11.63      1.79 o 
   1   1   9       60.64       60.73      2.84 o 
   2   1   9       43.09       37.78      2.05 o 
   3   1   9       69.82       63.50      3.32 o 
   4   1   9      240.85      258.21      6.06 o 
   5   1   9        3.54        0.67      2.05 o 
   6   1   9       37.20       46.58      3.41 o 
   7   1   9        1.79        0.82      3.01 o 
   8   1   9       12.70       13.01      4.61 o 
   9   1   9       18.85       13.26      7.11 o 
 -12   2   9        0.59       -1.50      5.68 o 
 -11   2   9        2.87        0.44      4.90 o 
 -10   2   9       37.35       22.99      3.57 o 
  -9   2   9       77.16       71.83      4.32 o 
  -8   2   9        3.18       -0.53      2.11 o 
  -7   2   9        2.07        2.09      4.74 o 
  -6   2   9       61.34       63.38      3.46 o 
  -5   2   9       98.32       87.31      4.74 o 
  -4   2   9      465.07      498.68      9.70 o 
  -3   2   9       55.10       52.45      3.32 o 
  -2   2   9       40.05       34.44      2.21 o 
  -1   2   9       50.87       49.06      6.00 o 
   0   2   9       22.91       29.45      4.58 o 
   1   2   9        5.09        3.32      1.56 o 
   2   2   9       62.76       67.02      2.84 o 
   3   2   9        0.10        1.34      1.74 o 
   4   2   9        1.36        1.13      2.21 o 
   5   2   9        0.42       -0.95      1.75 o 
   6   2   9       14.18        9.65      2.46 o 
   7   2   9       11.72       10.44      3.33 o 
   8   2   9       42.69       39.38      6.59 o 
 -12   3   9        1.97       -0.73      5.08 o 
 -11   3   9       10.65       21.72     13.42 o 
 -10   3   9        0.34        1.15      3.64 o 
  -9   3   9       88.39       98.87      5.24 o 
  -8   3   9       12.76        8.48      2.20 o 
  -7   3   9      219.98      260.57      8.53 o 
  -6   3   9      119.38      134.10      6.79 o 
  -5   3   9       76.11       89.71      3.78 o 
  -4   3   9       23.38       22.13      2.04 o 
  -3   3   9      284.99      322.81      7.44 o 
  -2   3   9       15.91       16.37      1.89 o 
  -1   3   9      239.42      261.60      8.53 o 
   0   3   9       37.07       33.60      6.47 o 
   1   3   9      121.21      140.72      4.54 o 
   2   3   9       13.25       14.07      2.21 o 
   3   3   9      166.48      186.24      5.44 o 
   4   3   9        2.31        4.37      1.89 o 
   5   3   9        3.79        1.86      2.11 o 
   6   3   9        2.83        3.79      2.34 o 
   7   3   9      111.32      105.64      8.05 o 
   8   3   9        1.00        1.29      4.85 o 
 -12   4   9        2.42        5.21      6.25 o 
 -11   4   9        2.53        3.90      5.24 o 
 -10   4   9        6.29        5.45      3.91 o 
  -9   4   9        7.19        4.67      2.56 o 
  -8   4   9        1.32        4.60      2.27 o 
  -7   4   9       86.89       87.17      4.38 o 
  -6   4   9       20.74       21.15      2.78 o 
  -5   4   9        9.87        7.46      4.26 o 
  -4   4   9       79.60       79.96      7.11 o 
  -3   4   9        0.16       -0.84      1.97 o 
  -2   4   9      451.76      495.27     11.45 o 
  -1   4   9       21.58       19.23      2.20 o 
   0   4   9        2.56        0.28      1.62 o 
   1   4   9       15.30       11.78      2.10 o 
   2   4   9       13.51       12.13      1.98 o 
   3   4   9        3.42        0.18      2.53 o 
   4   4   9       15.02       12.57      2.23 o 
   5   4   9        6.49        6.79      2.68 o 
   6   4   9        0.14        0.28      2.80 o 
   7   4   9        0.71        1.35      3.64 o 
   8   4   9        6.13        5.82      5.35 o 
 -11   5   9        9.23       17.54      6.00 o 
 -10   5   9        0.52        0.26      3.79 o 
  -9   5   9       14.18       16.39      3.56 o 
  -8   5   9       22.47       16.91      3.46 o 
  -7   5   9       22.63       24.32      2.90 o 
  -6   5   9        0.03       -0.84      1.97 o 
  -5   5   9      226.28      289.66     14.84 o 
  -4   5   9        2.99        3.34      2.15 o 
  -3   5   9      419.98      502.05     11.84 o 
  -2   5   9        2.92        6.40      1.91 o 
  -1   5   9       44.88       45.84      2.80 o 
   0   5   9        0.17       -1.74      1.74 o 
   1   5   9       69.24       74.06      3.44 o 
   2   5   9       12.98       11.53      2.78 o 
   3   5   9        3.26       -1.00      2.43 o 
   4   5   9        1.18        2.84      2.46 o 
   5   5   9      103.45      118.87      5.14 o 
   6   5   9        2.33        2.48      5.37 o 
   7   5   9        0.00       -1.07      4.32 o 
 -10   6   9        0.52        5.42      4.49 o 
  -9   6   9        4.87        2.32      4.11 o 
  -8   6   9       17.58       19.11      3.46 o 
  -7   6   9        0.07       -0.51      3.16 o 
  -6   6   9        4.38        1.74      4.90 o 
  -5   6   9        6.73        2.01      2.78 o 
  -4   6   9       22.95       18.77      3.32 o 
  -3   6   9        1.15        1.33      4.11 o 
  -2   6   9        8.86        6.95      2.90 o 
  -1   6   9       13.50       11.52      3.47 o 
   0   6   9        7.11       10.01      2.39 o 
   1   6   9        0.00       -1.26      2.46 o 
   2   6   9        4.57        2.84      5.05 o 
   3   6   9       13.44       14.51      3.46 o 
   4   6   9       49.27       46.90      3.78 o 
   5   6   9        1.76        4.26      3.57 o 
   6   6   9       10.54        5.62      4.54 o 
  -9   7   9        1.78        3.78      4.41 o 
  -8   7   9        2.16        1.16      3.68 o 
  -7   7   9        0.11        1.95      4.67 o 
  -6   7   9        0.26        2.77      3.41 o 
  -5   7   9        0.58        1.78      4.37 o 
  -4   7   9        1.45        2.98      3.47 o 
  -3   7   9        2.36        2.58      2.88 o 
  -2   7   9       73.69       83.70      5.12 o 
  -1   7   9       57.58       56.34      5.05 o 
   0   7   9        8.80        3.94      3.10 o 
   1   7   9        0.76        0.95      3.79 o 
   2   7   9        7.12        7.92      3.46 o 
   3   7   9       10.58        9.50      4.25 o 
   4   7   9        0.48        2.29      3.85 o 
   5   7   9        0.63       -2.23      9.79 o 
  -8   8   9        4.65        4.00      4.60 o 
  -7   8   9       16.02        6.72      6.95 o 
  -6   8   9        0.70       -2.00      3.95 o 
  -5   8   9        3.81        2.81      4.59 o 
  -4   8   9        0.50        9.93      4.78 o 
  -3   8   9        0.20       -1.66      3.39 o 
  -2   8   9        7.82        6.79      3.35 o 
  -1   8   9       36.35       44.84      4.80 o 
   0   8   9        2.01        5.09      3.91 o 
   1   8   9        0.00       -3.52      4.09 o 
   2   8   9       23.90       16.20      5.01 o 
   3   8   9        3.37       -1.14      6.79 o 
   4   8   9        0.29        0.18      5.20 o 
  -6   9   9        0.57        4.37      5.53 o 
  -5   9   9        0.11       -4.35      5.90 o 
  -4   9   9        1.87       -0.40      7.42 o 
  -3   9   9        0.36       -5.16      5.16 o 
  -2   9   9        1.79        1.23      5.53 o 
  -1   9   9        0.01       -2.75      4.55 o 
   0   9   9       18.80       10.52      4.90 o 
   1   9   9        0.28       -5.08      5.08 o 
   2   9   9       34.06       33.41      5.78 o 
 -12   0  10        0.55        7.26      7.58 o 
 -11   0  10       29.44       35.06      8.53 o 
 -10   0  10       79.67       86.22      6.63 o 
  -9   0  10       52.56       53.69      6.00 o 
  -8   0  10        3.23       -0.32      3.47 o 
  -7   0  10       73.26       76.43      5.37 o 
  -6   0  10       71.34       73.59      7.26 o 
  -5   0  10      694.54      809.14     34.11 o 
  -4   0  10      473.37      506.27     17.05 o 
  -3   0  10       54.92       52.43      6.00 o 
  -2   0  10       66.38       64.11      5.68 o 
  -1   0  10      137.41      120.96      7.26 o 
   0   0  10       86.50       91.59      4.42 o 
   1   0  10       94.41      100.12      6.32 o 
   2   0  10        1.53        6.00      2.53 o 
   3   0  10      403.61      444.37     12.32 o 
   4   0  10       48.61       54.32      4.11 o 
   5   0  10       71.32       72.64      4.74 o 
   6   0  10        0.07       -2.84      5.05 o 
   7   0  10        1.66       -4.11      4.42 o 
   8   0  10        0.37        0.32      7.26 o 
 -12   1  10        0.61        3.40      5.76 o 
 -11   1  10        0.00        4.27      4.78 o 
 -10   1  10        7.71       11.96      4.11 o 
  -9   1  10        9.92       13.26      3.13 o 
  -8   1  10        3.56        2.77      2.50 o 
  -7   1  10       18.41       17.72      2.78 o 
  -6   1  10       13.37       10.85      2.78 o 
  -5   1  10        0.11       -0.21      2.53 o 
  -4   1  10       41.30       39.62      2.34 o 
  -3   1  10       16.12       12.01      1.81 o 
  -2   1  10      247.80      259.69      7.28 o 
  -1   1  10      178.49      190.44      5.44 o 
   0   1  10       33.54       32.92      4.42 o 
   1   1  10       42.44       44.76      3.00 o 
   2   1  10       28.50       26.94      1.97 o 
   3   1  10        0.51       -0.47      1.56 o 
   4   1  10       27.77       19.01      3.47 o 
   5   1  10       10.46        9.50      2.56 o 
   6   1  10        0.06       -0.46      2.65 o 
   7   1  10        0.75       -0.99      2.65 o 
   8   1  10       31.80       27.23      4.57 o 
 -12   2  10        2.05        5.11      6.56 o 
 -11   2  10       34.09       36.38      5.76 o 
 -10   2  10        2.70        3.00      3.57 o 
  -9   2  10        3.37       -2.88      2.88 o 
  -8   2  10       21.12       20.58      3.35 o 
  -7   2  10      101.56      106.38      7.58 o 
  -6   2  10       56.23       58.25      3.35 o 
  -5   2  10       80.69       80.99      5.05 o 
  -4   2  10      188.82      200.31      5.47 o 
  -3   2  10       83.61       75.50      3.35 o 
  -2   2  10      107.57      111.24      3.90 o 
  -1   2  10       57.03       62.91      7.26 o 
   0   2  10        3.92        2.29      1.89 o 
   1   2  10      134.57      127.41      7.58 o 
   2   2  10        1.16        0.25      1.97 o 
   3   2  10        3.25        3.74      2.11 o 
   4   2  10        0.64        0.16      2.37 o 
   5   2  10       16.36       12.84      2.68 o 
   6   2  10       22.09       27.49      3.46 o 
   7   2  10        0.05       -0.04      2.96 o 
 -11   3  10        2.33        0.78      4.97 o 
 -10   3  10        7.59        2.49      3.97 o 
  -9   3  10        0.00        1.45      3.33 o 
  -8   3  10        3.65       -0.40      2.50 o 
  -7   3  10        0.05        0.04      2.73 o 
  -6   3  10        0.00        2.09      2.11 o 
  -5   3  10      128.41      145.69      5.90 o 
  -4   3  10       27.99       30.79      2.90 o 
  -3   3  10      113.45      128.47      4.13 o 
  -2   3  10       49.35       55.21      3.95 o 
  -1   3  10        0.00       -0.49      2.68 o 
   0   3  10      209.76      223.72      9.32 o 
   1   3  10      142.20      171.42     18.32 o 
   2   3  10        0.01        0.24      1.89 o 
   3   3  10        0.36        1.68      2.11 o 
   4   3  10        6.93        8.37      2.53 o 
   5   3  10        9.34       11.41      2.65 o 
   6   3  10       17.88       10.64      3.87 o 
   7   3  10       25.99       34.93      4.85 o 
 -11   4  10        0.32       -2.27      5.98 o 
 -10   4  10       24.61       20.53      3.78 o 
  -9   4  10        3.52        3.36      2.65 o 
  -8   4  10       27.98       27.81      6.95 o 
  -7   4  10       16.55       18.35      3.63 o 
  -6   4  10       27.42       27.82      3.13 o 
  -5   4  10       16.05       13.73      3.01 o 
  -4   4  10        4.90        7.15      3.00 o 
  -3   4  10       27.83       20.44      3.16 o 
  -2   4  10        3.53        1.56      3.32 o 
  -1   4  10       14.45       12.00      2.20 o 
   0   4  10        0.52        0.49      1.97 o 
   1   4  10        7.99        6.62      2.34 o 
   2   4  10       11.21       12.63      2.34 o 
   3   4  10       77.51       80.56     14.69 o 
   4   4  10        1.01        1.55      2.43 o 
   5   4  10        3.22        4.67      2.96 o 
   6   4  10       15.33       17.95      3.87 o 
   7   4  10        0.80        4.52     12.48 o 
 -10   5  10        0.06       -2.67      6.47 o 
  -9   5  10        0.42       -1.67      3.68 o 
  -8   5  10       18.16       16.12      3.33 o 
  -7   5  10        0.00        5.17      3.25 o 
  -6   5  10       20.55       24.92      4.74 o 
  -5   5  10        0.95        1.77      3.32 o 
  -4   5  10        0.29        2.34      2.53 o 
  -3   5  10       73.61       67.26      6.47 o 
  -2   5  10       14.37       13.98      2.20 o 
  -1   5  10       24.82       20.58      5.53 o 
   0   5  10        3.00        1.40      3.47 o 
   1   5  10        0.08       -1.26      2.46 o 
   2   5  10        0.02        0.16      2.68 o 
   3   5  10       13.15       17.57      3.64 o 
   4   5  10        4.06        5.41      3.33 o 
   5   5  10        5.33        3.96      3.33 o 
   6   5  10        4.37        4.51      4.32 o 
  -9   6  10        4.44        4.35      4.00 o 
  -8   6  10       11.61       10.22      4.13 o 
  -7   6  10        9.35        4.14      3.32 o 
  -6   6  10        7.27       10.36      3.79 o 
  -5   6  10        5.99        4.49      2.88 o 
  -4   6  10       22.97       22.73      3.46 o 
  -3   6  10        2.28        1.58      3.16 o 
  -2   6  10        3.02        2.47      4.42 o 
  -1   6  10      151.57      166.55      6.79 o 
   0   6  10        3.20        4.43      4.58 o 
   1   6  10        2.66       -0.21      4.74 o 
   2   6  10        1.89       -3.23      3.23 o 
   3   6  10        1.81       -3.40      7.26 o 
   4   6  10       13.21        8.64      3.90 o 
   5   6  10       11.12       16.85      4.40 o 
  -8   7  10        2.20       -1.86      4.77 o 
  -7   7  10        5.73        3.08      4.61 o 
  -6   7  10       26.80       36.98     12.00 o 
  -5   7  10        0.89        4.69      4.45 o 
  -4   7  10        0.34       -0.82      3.46 o 
  -3   7  10        3.90        3.14      3.49 o 
  -2   7  10       27.53       18.47      3.46 o 
  -1   7  10        0.01       -1.58      3.33 o 
   0   7  10        0.10        2.75      3.46 o 
   1   7  10        0.51       -0.17      3.33 o 
   2   7  10       40.73       39.01      4.91 o 
   3   7  10        4.51       -2.01      4.11 o 
   4   7  10        1.43        5.52      5.24 o 
  -7   8  10       30.06       29.49     12.16 o 
  -6   8  10        0.69       -3.17      6.15 o 
  -5   8  10        0.68        4.21      5.21 o 
  -4   8  10        1.23        9.11      6.79 o 
  -3   8  10       17.12       11.15      4.99 o 
  -2   8  10        2.84        7.58      6.32 o 
  -1   8  10        1.43        2.26      4.32 o 
   0   8  10        0.25        1.61      4.23 o 
   1   8  10       33.14       28.45      5.93 o 
   2   8  10        2.17        5.84      5.30 o 
  -3   9  10       18.02        8.53      6.63 o 
  -2   9  10        4.72       -1.26      7.58 o 
  -1   9  10        1.45        8.69      6.07 o 
 -11   1  11        4.34        4.77      5.89 o 
 -10   1  11        9.45        5.97      4.00 o 
  -9   1  11       11.24       13.40      3.19 o 
  -8   1  11        5.46        6.26      3.19 o 
  -7   1  11        1.07        1.53      3.16 o 
  -6   1  11       22.83       17.41      3.87 o 
  -5   1  11       17.30       21.07      4.26 o 
  -4   1  11       25.41       16.76      3.41 o 
  -3   1  11       92.74       95.00      4.49 o 
  -2   1  11        2.60        0.97      2.68 o 
  -1   1  11       54.48       51.67      3.79 o 
   0   1  11        7.27       10.25      2.73 o 
   1   1  11       78.57       80.57      5.84 o 
   2   1  11        4.74       -0.66      3.47 o 
   3   1  11       13.17       17.83      6.95 o 
   4   1  11       25.09       20.68      4.11 o 
   5   1  11       21.03       16.23      4.74 o 
   6   1  11        6.59        1.87      3.46 o 
 -11   2  11       13.94       20.94      5.91 o 
 -10   2  11       25.20       15.86      3.90 o 
  -9   2  11        7.28        3.95      3.80 o 
  -8   2  11       59.56       66.12      4.99 o 
  -7   2  11        1.46        3.68      3.46 o 
  -6   2  11       78.34       87.61      5.24 o 
  -5   2  11       56.70       49.63      5.68 o 
  -4   2  11        4.08       -1.58      2.27 o 
  -3   2  11        1.05        1.80      1.81 o 
  -2   2  11        0.79        1.42      2.01 o 
  -1   2  11       77.46       77.29      3.90 o 
   0   2  11       38.31       49.40      4.74 o 
   1   2  11       36.32       40.63      4.42 o 
   2   2  11       11.74       16.54      3.47 o 
   3   2  11       15.79       12.26      3.90 o 
   4   2  11        9.15       14.37      3.01 o 
   5   2  11       59.68       66.03      4.85 o 
   6   2  11        0.15       -3.57      3.57 o 
 -11   3  11        0.01        9.95      6.03 o 
 -10   3  11        4.84        5.34      4.15 o 
  -9   3  11        0.98       -0.41      3.46 o 
  -8   3  11        6.25        8.49      2.96 o 
  -7   3  11        4.85        2.84      2.90 o 
  -6   3  11        9.42        6.03      2.57 o 
  -5   3  11       68.44       68.82      5.37 o 
  -4   3  11        9.08       11.78      3.03 o 
  -3   3  11       27.51       19.77      4.74 o 
  -2   3  11       33.82       33.02      2.90 o 
  -1   3  11        0.26       -1.07      2.10 o 
   0   3  11        4.10        1.40      2.11 o 
   1   3  11       57.23       65.99      4.26 o 
   2   3  11        7.31       -1.09      2.65 o 
   3   3  11       16.76       10.33      3.01 o 
   4   3  11        8.04        8.63      3.85 o 
   5   3  11        1.12       -3.23      3.23 o 
   6   3  11        0.14        2.05      4.58 o 
 -10   4  11        2.03        9.01      4.84 o 
  -9   4  11        2.65       -3.20      3.33 o 
  -8   4  11        3.59       -1.05      2.73 o 
  -7   4  11       31.45       32.96      4.09 o 
  -6   4  11       13.86       14.54      5.53 o 
  -5   4  11       47.39       48.14      4.02 o 
  -4   4  11       77.12       67.22      4.63 o 
  -3   4  11        3.59       -2.12      3.03 o 
  -2   4  11       15.07        8.06      2.50 o 
  -1   4  11        0.78       -1.26      3.32 o 
   0   4  11        4.74        3.14      2.53 o 
   1   4  11        6.24        1.89      2.68 o 
   2   4  11        1.44       -0.56      7.11 o 
   3   4  11        9.78        5.31      3.68 o 
   4   4  11        4.01        4.29      5.53 o 
   5   4  11       24.18       26.31      4.23 o 
  -9   5  11        9.18        8.50      3.64 o 
  -8   5  11        0.24        1.05      6.16 o 
  -7   5  11        8.63        7.26      3.35 o 
  -6   5  11       14.73        9.60      4.26 o 
  -5   5  11       10.93       11.37      3.15 o 
  -4   5  11        0.03       -0.63      2.76 o 
  -3   5  11       11.62        6.56      2.96 o 
  -2   5  11       15.56       10.79      3.19 o 
  -1   5  11        3.14        3.12      2.73 o 
   0   5  11        0.29        2.21      2.96 o 
   1   5  11        7.48        6.14      3.10 o 
   2   5  11       31.46       37.71      5.14 o 
   3   5  11       14.10        8.84      3.90 o 
   4   5  11        5.40        7.61      5.05 o 
   5   5  11        6.84        4.46      6.47 o 
  -8   6  11        2.36        7.80      4.54 o 
  -7   6  11       18.58       18.77      4.97 o 
  -6   6  11        1.36        3.16      3.68 o 
  -5   6  11        3.29        3.22      4.11 o 
  -4   6  11        1.10        1.39      3.68 o 
  -3   6  11       46.99       55.74      5.14 o 
  -2   6  11        0.66        0.20      3.61 o 
  -1   6  11        0.19        6.70      4.17 o 
   0   6  11       17.97       13.21      6.00 o 
   1   6  11       53.91       60.22     14.84 o 
   2   6  11        0.68        0.11      3.55 o 
   3   6  11        0.16       -4.00      4.00 o 
   4   6  11       10.03        4.52      4.00 o 
  -7   7  11        7.70        1.64      4.44 o 
  -6   7  11        3.03        5.14      4.48 o 
  -5   7  11        8.39        6.54      4.38 o 
  -4   7  11        1.32        7.00      6.16 o 
  -3   7  11        7.90        4.30      4.45 o 
  -2   7  11       43.00       40.13      7.58 o 
  -1   7  11        0.00       -3.34      6.47 o 
   0   7  11        3.26        2.55      4.32 o 
   1   7  11        6.76       12.03      5.53 o 
   2   7  11        7.03        2.16      4.13 o 
  -4   8  11        8.60        3.01      4.23 o 
  -3   8  11        5.95       -1.43      6.49 o 
  -2   8  11       22.97       31.42      7.05 o 
  -1   8  11        0.30        3.69      7.26 o 
   0   8  11        6.50       -0.04      8.88 o 
 -10   0  12       21.32       18.95      6.95 o 
  -9   0  12        4.28        5.05      5.05 o 
  -8   0  12       36.55       46.11      6.32 o 
  -7   0  12        4.62        2.84      6.95 o 
  -6   0  12        5.69        8.53      4.74 o 
  -5   0  12       37.75       25.58      5.05 o 
  -4   0  12        1.17       -5.05      5.05 o 
  -3   0  12        0.09        6.00      4.11 o 
  -2   0  12       22.23       14.53      4.11 o 
  -1   0  12        0.28        3.16      3.47 o 
   0   0  12       14.35        7.26      4.74 o 
   1   0  12        0.48       -1.26      4.11 o 
   2   0  12        8.34        3.47      3.79 o 
   3   0  12        0.33        2.53      4.74 o 
   4   0  12        3.27        8.84      5.37 o 
   5   0  12       57.56       59.69      7.26 o 
 -10   1  12       20.50       16.08      4.77 o 
  -9   1  12       10.74       16.46      4.45 o 
  -8   1  12        5.12        7.25      6.79 o 
  -7   1  12       16.02       15.37      3.80 o 
  -6   1  12        1.87        0.47      3.10 o 
  -5   1  12       67.43       71.51      5.76 o 
  -4   1  12        1.67        1.26      3.35 o 
  -3   1  12       15.95       22.53      4.13 o 
  -2   1  12        0.02        2.30      2.73 o 
  -1   1  12        0.01       -0.83      5.68 o 
   0   1  12       19.45       11.53      3.26 o 
   1   1  12       72.26       62.83      5.14 o 
   2   1  12        6.87        3.22      3.49 o 
   3   1  12        2.71        3.31      3.63 o 
   4   1  12        6.29       11.69      4.09 o 
   5   1  12       32.10       37.78      4.54 o 
 -10   2  12        2.93       -1.64      3.90 o 
  -9   2  12       25.52       29.21      4.90 o 
  -8   2  12       33.63       30.92      5.21 o 
  -7   2  12       10.14       10.90      3.57 o 
  -6   2  12        1.74        0.63      4.02 o 
  -5   2  12       12.93       13.25      3.78 o 
  -4   2  12       14.74       10.02      4.35 o 
  -3   2  12       17.12       20.57      4.23 o 
  -2   2  12       55.57       64.08      6.00 o 
  -1   2  12       10.72        9.16      2.85 o 
   0   2  12        0.13       -0.05      2.50 o 
   1   2  12        7.34        9.82      3.19 o 
   2   2  12       56.40       74.01      5.54 o 
   3   2  12        6.08        3.77      3.95 o 
   4   2  12        0.13       -2.37      4.91 o 
   5   2  12        1.76       -1.33      3.90 o 
 -10   3  12        0.34        2.54      5.60 o 
  -9   3  12        0.79       -0.61      4.00 o 
  -8   3  12        0.00       -3.55      3.55 o 
  -7   3  12        4.65       -0.46      3.62 o 
  -6   3  12       12.47       14.23      6.32 o 
  -5   3  12       48.26       56.88      5.76 o 
  -4   3  12       39.42       46.50      5.35 o 
  -3   3  12       31.71       31.40      4.40 o 
  -2   3  12       10.70       10.93      3.79 o 
  -1   3  12        5.89        4.53      2.80 o 
   0   3  12        3.46        4.42      3.16 o 
   1   3  12       16.43       12.79      3.49 o 
   2   3  12       11.21       13.58      4.91 o 
   3   3  12       10.19       14.59      4.73 o 
   4   3  12        0.38       -0.39      4.17 o 
  -9   4  12        0.03        1.08      4.23 o 
  -8   4  12       10.57       14.17      5.22 o 
  -7   4  12       16.06       12.95      3.95 o 
  -6   4  12       22.69       14.37      3.90 o 
  -5   4  12        3.84       -3.55      4.06 o 
  -4   4  12       11.40        4.40      3.85 o 
  -3   4  12       22.11       14.01      5.37 o 
  -2   4  12       24.11       21.92      4.30 o 
  -1   4  12       36.98       27.14      5.12 o 
   0   4  12       10.88       19.47     10.42 o 
   1   4  12        0.98       -3.17      4.35 o 
   2   4  12        0.23        2.79      3.78 o 
   3   4  12        0.97        3.19      6.02 o 
   4   4  12       21.66       26.94      6.43 o 
  -8   5  12        9.83        9.81      5.37 o 
  -7   5  12        2.69        0.11      3.85 o 
  -6   5  12        0.25        6.75      6.95 o 
  -5   5  12        1.57        5.06      4.45 o 
  -4   5  12        8.27        3.06      8.05 o 
  -3   5  12       22.22        4.26      5.35 o 
  -2   5  12       46.17       48.93      9.16 o 
  -1   5  12        9.03        3.97      4.58 o 
   0   5  12        0.06       -0.69      4.32 o 
   1   5  12        7.80        7.18      4.83 o 
   2   5  12       10.44       12.32      4.91 o 
   3   5  12        0.35       -3.43     10.42 o 
  -7   6  12        6.04       -2.12      6.74 o 
  -6   6  12        3.19       -1.79      5.08 o 
  -5   6  12       13.54       18.58     10.26 o 
  -4   6  12       19.97       19.23      4.61 o 
  -3   6  12        0.01       -1.04      3.90 o 
  -2   6  12        0.40       -5.53      5.53 o 
  -1   6  12       22.68       16.31      7.24 o 
   0   6  12        1.85       -6.58      7.26 o 
   1   6  12       11.65       14.37      4.69 o 
   2   6  12        2.90        0.36      5.24 o 
  -4   7  12       17.01       16.61      6.95 o 
  -3   7  12        2.13       -1.06      5.44 o 
  -2   7  12        2.57       -0.62      5.40 o 
  -1   7  12        1.61        2.32      5.67 o 
  -9   1  13        2.36        6.79      4.47 o 
  -8   1  13        0.22        1.64      3.68 o 
  -7   1  13       36.82       37.32      5.08 o 
  -6   1  13       12.15       14.83      4.35 o 
  -5   1  13        0.02       -4.34      8.21 o 
  -4   1  13       14.98       15.65      3.90 o 
  -3   1  13        8.88        9.40      6.32 o 
  -2   1  13       26.85       30.69      5.56 o 
  -1   1  13        6.22       16.46      4.38 o 
   0   1  13        1.92        8.72      3.39 o 
   1   1  13        1.49        7.90      3.79 o 
   2   1  13       11.77       15.28      4.32 o 
   3   1  13        1.43        3.00      3.57 o 
  -9   2  13        0.89        3.16      4.69 o 
  -8   2  13       35.01       35.31      5.30 o 
  -7   2  13        4.50        0.88      3.95 o 
  -6   2  13        1.32       -3.69      4.32 o 
  -5   2  13        0.30        2.07      4.13 o 
  -4   2  13       16.71       17.49      5.53 o 
  -3   2  13        3.11        6.69      3.68 o 
  -2   2  13       19.47       23.63      5.84 o 
  -1   2  13       37.13       29.73      5.35 o 
   0   2  13       26.21       23.08      4.58 o 
   1   2  13        0.23       -2.53      3.39 o 
   2   2  13        0.07       -1.79      4.13 o 
   3   2  13        0.84        4.42      5.14 o 
  -8   3  13        0.09       -0.51      4.42 o 
  -7   3  13       28.01       30.97      4.99 o 
  -6   3  13       20.58       27.40      5.14 o 
  -5   3  13        0.94        9.69      5.21 o 
  -4   3  13        0.83       -2.90      3.46 o 
  -3   3  13       15.60       15.15      4.25 o 
  -2   3  13        2.66       -0.34      4.35 o 
  -1   3  13       30.68       35.34      4.67 o 
   0   3  13       45.16       39.08      8.37 o 
   1   3  13       15.31        9.51      5.37 o 
   2   3  13        0.85        3.58      4.93 o 
   3   3  13       13.10       10.46      5.67 o 
  -7   4  13        0.03       -0.28      3.95 o 
  -6   4  13        0.21       -3.13      4.32 o 
  -5   4  13        0.45        4.35      4.13 o 
  -4   4  13        5.33       10.05      4.57 o 
  -3   4  13        2.63        7.21      5.73 o 
  -2   4  13       35.60       38.38     11.05 o 
  -1   4  13        8.35       -4.05      5.39 o 
   0   4  13        1.19        3.13      6.47 o 
   1   4  13        3.42        4.19      4.80 o 
   2   4  13        0.02       -1.85      5.47 o 
  -6   5  13        1.18       -1.05      9.79 o 
  -5   5  13       41.70       47.47     15.79 o 
  -4   5  13        0.40        0.58      5.56 o 
  -3   5  13       21.04       19.04      6.19 o 
  -2   5  13       15.67       10.28     14.05 o 
  -1   5  13        0.37        6.06      5.64 o 
   0   5  13        3.56        5.53      6.92 o 
  -3   6  13        0.13        9.79     11.05 o 
  -7   0  14       40.87       38.85      9.47 o 
  -6   0  14        0.06        5.05      6.63 o 
  -5   0  14      111.28      142.75     14.21 o 
  -4   0  14        0.04        6.00      7.26 o 
  -3   0  14        1.35        0.00      6.32 o 
  -2   0  14        1.79        8.53      6.32 o 
  -1   0  14       46.86       48.64      7.90 o 
   0   0  14       19.29       19.90      5.68 o 
   1   0  14        1.41        9.79      5.68 o 
  -7   1  14        4.46        4.93      4.54 o 
  -6   1  14        0.01       -1.43      6.16 o 
  -5   1  14        5.19        2.31      3.90 o 
  -4   1  14        1.04       -0.20      6.47 o 
  -3   1  14        0.08       -2.53      4.57 o 
  -2   1  14       13.68       13.11      5.36 o 
  -1   1  14        3.11        2.51      6.95 o 
   0   1  14        0.65       -4.09      4.09 o 
   1   1  14       18.58       19.64      4.32 o 
  -7   2  14        8.81        4.40      4.78 o 
  -6   2  14        2.79        2.57      4.90 o 
  -5   2  14        7.43        8.77      4.80 o 
  -4   2  14        4.37        4.42      4.85 o 
  -3   2  14       14.41       14.84      7.74 o 
  -2   2  14        0.09        6.09      5.24 o 
  -1   2  14        4.67       -3.37      6.29 o 
   0   2  14        0.72       -1.59      4.57 o 
   1   2  14       21.79       26.90      7.58 o 
  -6   3  14        8.95        2.62      4.32 o 
  -5   3  14        4.71        5.63      7.26 o 
  -4   3  14        0.17        0.92      4.40 o 
  -3   3  14        2.69        7.73      4.77 o 
  -2   3  14       20.82       15.98     10.74 o 
  -1   3  14        7.66       -5.48      9.95 o 
   0   3  14        4.15        4.35     12.95 o 
  -4   4  14        1.75       -5.48      5.83 o 
  -3   4  14        1.81        2.43      5.46 o 
  -2   4  14       24.76       32.76      7.21 o 
                                                 
